# Supplementary material for: Genome-wide association study, population structure, and genetic diversity of the tea plant in Guizhou Plateau
Source: BMC Plant Biol. 2024 Jan 30;24:79. doi: 10.1186/s12870-024-04761-x (PMC10826100; doi:10.1186/s12870-024-04761-x)
Supplement: Supplementary file 1 — Additional file 1: table S1. Information of 415 tea accessions used in this study. Table S2. Statistics of the number and ratio of the accessions of cultivation status, species classification and indigenous communities in six inferred populations. Table S3. Statistics of the number and ratio of the accessions of near ancient hubs and near rivers in six inferred populations. [file 12870_2024_4761_MOESM1_ESM.xlsx]

## Sheet: Table S1
Table S1 Information of 415 tea accessions used in this study.
Serial No.	DNA ID	Accession/clone/collection	Cultivation status	Growth habits	Species	Notes	Mature leaf area	Leaf size	Mature leaves length	Mature leaves width	Leaf shape index	Tree type	Source	Altitude(m)	Average annual precipitation from 2000 to 2017 (mm)	Whether near ancient hubs	Whether near rivers	Indigenous ethnic groups	STRUCTURE based grouping ( Qi ≥0.6) at K=5 with 415 accessions	Inferred populations	Cluster division base on NJ tree	Core set （136）
GZ1	1	J3-1	Ancient landraces	Cultivation type	Camellia sinensis (L.) O. Kuntze	Ancient cultivar shrub, more than two hundred years	45.875	Large leaf	12.05	5.075	2.37401	Shrub type	Huaxi. Guizhou Province	1140	1011.11	No	Yes	Bai Yue (BY)	pure3	GP03	Ⅴ	keep
GZ2	2	SH5-13(N271-1)	Ancient landraces	Cultivation type	Camellia sinensis (L.) O. Kuntze	Ancient cultivar shrub, more than two hundred years	21.545	Medium leaf	11.76	5.33	2.20596	Shrub type	Huaxi. Guizhou Province	1140	1011.11	No	Yes	Bai Yue (BY)	pure1	GP01	Ⅳ	remove
GZ3	3	SH1-1(N469-1)	Ancient landraces	Cultivation type	Camellia sinensis (L.) O. Kuntze	Ancient cultivar shrub, more than two hundred years	18.075	Small leaf	14.39	5.585	2.57608	Shrub type	Huaxi. Guizhou Province	1140	1011.11	No	Yes	Bai Yue (BY)	pure1	GP01	Ⅳ	remove
GZ4	5	TZ-B1	Ancient landraces	Cultivation type	Camellia sinensis (L.) O. Kuntze	Ancient cultivar shrub, more than two hundred years	10.715	Small leaf	6.65528	2.3	2.8936	Shrub type	Huaxi. Guizhou Province	1140	1011.11	No	Yes	Bai Yue (BY)	pure1	GP01	Ⅳ	keep
GZ5	8	\Niaowangcha07	Ancient landraces	Cultivation type	Camellia sinensis (L.) O. Kuntze	Ancient cultivar shrub, more than two hundred years	22.605	Medium leaf	7.95	3.205	2.48061	Shrub type	Huaxi. Guizhou Province	1140	1011.11	No	Yes	Bai Yue (BY)	pure1	GP01	Ⅳ	keep
GZ6	12	DY-Yuancha1	Ancient landraces	Cultivation type	Camellia sinensis (L.) O. Kuntze	Ancient cultivar shrub, more than two hundred years	20.465	Medium leaf	15	6.71	2.23652	Shrub type	Huaxi. Guizhou Province	1140	1011.11	No	Yes	Bai Yue (BY)	pure1	GP01	Ⅳ	remove
GZ7	13	ZHENGAN2-1	Ancient landraces	Cultivation type	Camellia sinensis (L.) O. Kuntze	Ancient cultivar shrub, more than two hundred years	41.385	Large leaf	11	4.575	2.40677	Shrub type	Huaxi. Guizhou Province	1140	1011.11	No	Yes	Bai Yue (BY)	pure1	GP01	Ⅳ	keep
GZ8	15	SD-Yuancha2	Ancient landraces	Cultivation type	Camellia sinensis (L.) O. Kuntze	Ancient cultivar shrub, more than two hundred years	26.595	Medium leaf	9.3	3.805	2.44985	Shrub type	Huaxi. Guizhou Province	1140	1011.11	No	Yes	Bai Yue (BY)	pure1	GP01	Ⅳ	remove
GZ9	18	DAOZHEN2-4	Ancient landraces	Cultivation type	Camellia sinensis (L.) O. Kuntze	Ancient cultivar shrub, more than two hundred years	34.875	Medium leaf	13.05	5.41	2.41766	Shrub type	Huaxi. Guizhou Province	1140	1011.11	No	Yes	Bai Yue (BY)	pure1	GP01	Ⅳ	remove
GZ10	20	SH5-1	Ancient landraces	Cultivation type	Camellia sinensis (L.) O. Kuntze	Ancient cultivar shrub, more than two hundred years	20.605	Medium leaf	12.1	5.59	2.16697	Shrub type	Huaxi. Guizhou Province	1140	1011.11	No	Yes	Bai Yue (BY)	pure1	GP01	Ⅳ	remove
GZ11	21	D217-6	Ancient landraces	Cultivation type	Camellia sinensis (L.) O. Kuntze	Ancient cultivar shrub, more than two hundred years	19.24	Small leaf	9.6	4.155	2.31119	Shrub type	Huaxi. Guizhou Province	1140	1011.11	No	Yes	Bai Yue (BY)	Mosaic	GP06	Ⅲ	keep
GZ12	22	AN-G5	Ancient landraces	Cultivation type	Camellia sinensis (L.) O. Kuntze	Ancient cultivar shrub, more than two hundred years	29.375	Medium leaf	9.5	4.585	2.07218	Shrub type	Jinsha County. Guizhou Province	1100	877.778	No	Yes	Di Qiang (DQ)	pure1	GP01	Ⅳ	keep
GZ13	23	AN-G9	Wild type accessions	Wild type	Camellia gymnogyna Chang	Ancient wild tree, more than two hundred years	27.43	Medium leaf	9.625	4.545	2.11849	Arbor type	Jinsha County. Guizhou Province	876	877.778	No	Yes	Di Qiang (DQ)	Mosaic	GP06	Ⅲ	keep
GZ14	24	SD-Yuancha9	Wild type accessions	Wild type	Camellia gymnogyna Chang	Ancient wild tree, more than three hundred years	36.355	Medium leaf	6.425	3.25	1.97809	Arbor type	Jinsha County. Guizhou Province	1224	877.778	No	Yes	Di Qiang (DQ)	Mosaic	GP06	Ⅲ	keep
GZ15	25	GD-7	Wild type accessions	Wild type	Camellia gymnogyna Chang	Ancient wild tree, more than two hundred years	24.865	Medium leaf	10.75	5.27	2.04226	Arbor type	Jinsha County. Guizhou Province	1163	877.778	No	Yes	Di Qiang (DQ)	Mosaic	GP06	Ⅲ	keep
GZ16	26	GD-15	Wild type accessions	Wild type	Camellia gymnogyna Chang	Ancient wild tree, more than two hundred years	15.81	Small leaf	11.6	6.01	1.92954	Arbor type	Jinsha County. Guizhou Province	1120	877.778	No	Yes	Di Qiang (DQ)	Mosaic	GP06	Ⅲ	keep
GZ17	27	YJ-Jiacha8	Wild type accessions	Wild type	Camellia gymnogyna Chang	Natural offsprings of ancient wild tree	16.93	Small leaf	14.35	6.42	2.23468	Arbor type	Jinsha County. Guizhou Province	1372	877.778	No	Yes	Di Qiang (DQ)	Mosaic	GP06	Ⅲ	keep
GZ18	28	YJ-Jiacha4	Wild type accessions	Wild type	Camellia gymnogyna Chang	Natural offsprings of ancient wild tree	12.045	Small leaf	9.575	5.105	1.87559	Arbor type	Jinsha County. Guizhou Province	832	877.778	No	Yes	Di Qiang (DQ)	pure1	GP01	Ⅳ	remove
GZ19	29	XT1	Modern landraces	Cultivation type	Camellia sinensis (L.) O. Kuntze	Landraces	18.11	Small leaf	7.95	3.44	2.31853	Shrub type	Duyun City. Guizhou Province	980	1311.11	Yes	Yes	Bai Yue (BY)	pure5	GP05	Ⅵ	remove
GZ20	30	SH2	Modern landraces	Cultivation type	Camellia sinensis (L.) O. Kuntze	Landraces	23.73	Medium leaf	10.65	5.325	1.99956	Shrub type	Duyun City. Guizhou Province	980	1311.11	Yes	Yes	Bai Yue (BY)	pure5	GP05	Ⅵ	remove
GZ21	31	DUOLAO	Modern landraces	Cultivation type	Camellia sinensis (L.) O. Kuntze	Landraces	13.81	Small leaf	11.025	5.22	2.11286	Shrub type	Duyun City. Guizhou Province	980	1311.11	Yes	Yes	Bai Yue (BY)	pure5	GP05	Ⅵ	remove
GZ22	32	SANHE(DNA99)	Modern landraces	Cultivation type	Camellia sinensis (L.) O. Kuntze	Landraces	11.76	Small leaf	13.65	6.135	2.22602	Shrub type	Duyun City. Guizhou Province	980	1311.11	Yes	Yes	Bai Yue (BY)	pure5	GP05	Ⅵ	remove
GZ23	33	SANHE9ZA-2	Modern landraces	Cultivation type	Camellia sinensis (L.) O. Kuntze	Landraces	25.695	Medium leaf	12.6	5.835	2.15895	Shrub type	Duyun City. Guizhou Province	980	1311.11	Yes	Yes	Bai Yue (BY)	pure5	GP05	Ⅵ	remove
GZ24	34	GUANLINGXIAOYE	Modern landraces	Cultivation type	Camellia sinensis (L.) O. Kuntze	Landraces	25.515	Medium leaf	10.7	5.435	1.97002	Shrub type	Duyun City. Guizhou Province	980	1311.11	Yes	Yes	Bai Yue (BY)	pure5	GP05	Ⅵ	remove
GZ25	35	GU7	Modern landraces	Cultivation type	Camellia sinensis (L.) O. Kuntze	Landraces	12.7	Small leaf	9.65	3.705	2.604	Shrub type	Duyun City. Guizhou Province	980	1311.11	Yes	Yes	Bai Yue (BY)	pure5	GP05	Ⅵ	remove
GZ26	36	DY-Yuancha	Modern landraces	Cultivation type	Camellia sinensis (L.) O. Kuntze	Landraces	15.49	Small leaf	11.75	5.01	2.34534	Shrub type	Duyun City. Guizhou Province	980	1311.11	Yes	Yes	Bai Yue (BY)	pure5	GP05	Ⅵ	remove
GZ27	37	SHITA-SHIDONG-9(N586-1)	Wild type accessions	Wild type	Camellia tachangensis F.C. Zhang	Ancient wild tree, more than one hundred years	32.245	Medium leaf	9	3.475	2.59639	Arbor type	Xingyi City. Guizhou Province	1744	1355.56	No	Yes	Miao Man (MM)	pure2	GP02	Ⅰ	remove
GZ28	38	LAO-S22-2	Wild type accessions	Wild type	Camellia tachangensis F.C. Zhang	Ancient wild tree, more than one hundred years	22.375	Medium leaf	6.975	2.625	2.66273	Arbor type	Xingyi City. Guizhou Province	1372	1355.56	No	Yes	Miao Man (MM)	pure2	GP02	Ⅰ	remove
GZ29	39	DUOBEI-3	Ancient landraces	Cultivation type	Camellia sinensis (L.) O. Kuntze	Ancient cultivar shrub, more than two hundred years	24.435	Medium leaf	10.675	5.17	2.06546	Shrub type	Zhengan County. Guizhou Province	1200	1016.67	No	No	Di Qiang (DQ)	pure1	GP01	Ⅳ	remove
GZ30	40	P21	Ancient landraces	Cultivation type	Camellia sinensis (L.) O. Kuntze	Ancient cultivar shrub, more than two hundred years	24.815	Medium leaf	11.7	5.22	2.24124	Shrub type	Zhengan County. Guizhou Province	1200	1016.67	No	No	Pu Ren （PR)	pure1	GP01	Ⅳ	remove
GZ31	41	QL1	Ancient landraces	Cultivation type	Camellia sinensis (L.) O. Kuntze	Ancient cultivar shrub, more than two hundred years	24.235	Medium leaf	10.6	4.705	2.2535	Shrub type	Zhengan County. Guizhou Province	1200	1016.67	No	No	Pu Ren （PR)	pure1	GP01	Ⅳ	remove
GZ32	42	HUISHUIBAIXIANG201504	Ancient landraces	Cultivation type	Camellia sinensis (L.) O. Kuntze	Ancient cultivar shrub, more than two hundred years	24.185	Medium leaf	7.825	3.63	2.15471	Shrub type	Zhengan County. Guizhou Province	1200	1016.67	No	No	Pu Ren （PR)	pure5	GP05	Ⅵ	remove
GZ33	43	YANHE1125	Ancient landraces	Cultivation type	Camellia sinensis (L.) O. Kuntze	Ancient cultivar shrub, more than three hundred years	24.335	Medium leaf	7.75	3.4	2.27835	Shrub type	Zhengan County. Guizhou Province	1358	1016.67	No	No	Pu Ren （PR)	pure1	GP01	Ⅳ	remove
GZ34	44	YANHE1179	Ancient landraces	Cultivation type	Camellia sinensis (L.) O. Kuntze	Ancient cultivar shrub, more than two hundred years	30.815	Medium leaf	11.8	5.1	2.31308	Shrub type	Zhengan County. Guizhou Province	1250	1016.67	No	No	Pu Ren （PR)	pure1	GP01	Ⅳ	remove
GZ35	45	YANHE1181	Ancient landraces	Cultivation type	Camellia sinensis (L.) O. Kuntze	Ancient cultivar shrub, more than two hundred years	38.035	Medium leaf	12.65	6.83	1.85299	Shrub type	Zhengan County. Guizhou Province	1250	1016.67	No	No	Pu Ren （PR)	pure1	GP01	Ⅳ	remove
GZ36	46	SYQS D	Wild type accessions	Wild type	Camellia gymnogyna Chang	Natural offsprings of ancient wild tree	34.415	Medium leaf	5.9	3.155	1.86619	Arbor type	Zhengan County. Guizhou Province	856	1016.67	No	No	Pu Ren （PR)	Mosaic	GP06	Ⅲ	remove
GZ37	47	HUISHUI-baixiang201506.05	Wild type accessions	Wild type	Camellia gymnogyna Chang	Natural offsprings of ancient wild tree	17.12	Small leaf	9.475	4.1	2.31098	Arbor type	Zhengan County. Guizhou Province	946	1016.67	No	No	Pu Ren （PR)	Mosaic	GP06	Ⅲ	keep
GZ38	48	WUCHUAN	Wild type accessions	Wild type	Camellia gymnogyna Chang	Ancient wild tree, more than one hundred years	47.525	Large leaf	12.35	4.33	2.85241	Arbor type	Zhengan County. Guizhou Province	1083	1016.67	No	No	Pu Ren （PR)	Mosaic	GP06	Ⅲ	keep
GZ39	51	JINSHA-YCZ201501	Ancient landraces	Cultivation type	Camellia sinensis (L.) O. Kuntze	Ancient cultivar shrub, more than two hundred years	23.945	Medium leaf	8.425	3.555	2.36971	Shrub type	Zhengan County. Guizhou Province	1238	1016.67	No	No	Pu Ren （PR)	pure1	GP01	Ⅳ	remove
GZ40	60	QLSZ2	Ancient landraces	Cultivation type	Camellia sinensis (L.) O. Kuntze	Ancient cultivar shrub, more than two hundred years	20.175	Medium leaf	6.425	2.69	2.38773	Shrub type	Zhengan County. Guizhou Province	1238	1016.67	No	No	Pu Ren （PR)	pure1	GP01	Ⅳ	remove
GZ41	61	QLSZ-ZHZ	Ancient landraces	Cultivation type	Camellia sinensis (L.) O. Kuntze	Ancient cultivar shrub, more than two hundred years	21.36	Medium leaf	8.975	5.005	1.79305	Shrub type	Zhengan County. Guizhou Province	1238	1016.67	No	No	Pu Ren （PR)	pure1	GP01	Ⅳ	remove
GZ42	62	LIUZHI1	Ancient landraces	Cultivation type	Camellia sinensis (L.) O. Kuntze	Ancient cultivar shrub, more than two hundred years	26.935	Medium leaf	4.85	2.115	2.29142	Shrub type	Zhengan County. Guizhou Province	1210	1016.67	No	No	Pu Ren （PR)	pure1	GP01	Ⅳ	remove
GZ43	63	QINGLONG6	Ancient landraces	Cultivation type	Camellia sinensis (L.) O. Kuntze	Ancient cultivar shrub, more than two hundred years	26.15	Medium leaf	6.25	3.2	1.95196	Shrub type	Zhengan County. Guizhou Province	1210	1016.67	No	No	Pu Ren （PR)	pure1	GP01	Ⅳ	remove
GZ44	64	SANHE10	Ancient landraces	Cultivation type	Camellia sinensis (L.) O. Kuntze	Ancient cultivar shrub, more than two hundred years	22.305	Medium leaf	11.2	5.25	2.13425	Shrub type	Zhengan County. Guizhou Province	1210	1016.67	No	No	Pu Ren （PR)	pure1	GP01	Ⅳ	remove
GZ45	65	SANHE1	Ancient landraces	Cultivation type	Camellia sinensis (L.) O. Kuntze	Natural offsprings of ancient cultivar suber	52.345	Large leaf	9.7	4.06	2.38859	Shrub type	Zhengan County. Guizhou Province	1100	1016.67	No	No	Di Qiang (DQ)	pure1	GP01	Ⅳ	remove
GZ46	67	SANHE6	Wild type accessions	Wild type	Camellia tachangensis F.C. Zhang	Natural offsprings of ancient wild tree	45.21	Large leaf	8.85	3.325	2.66124	Arbor type	Xingren County. Guizhou Province	871	1177.78	No	No	Di Qiang (DQ)	pure3	GP03	Ⅴ	remove
GZ47	68	SANHE8	Wild type accessions	Wild type	Camellia tachangensis F.C. Zhang	Ancient wild tree, more than one hundred years	32.925	Medium leaf	10.925	4.425	2.46891	Arbor type	Xingren County. Guizhou Province	1365	1177.78	No	No	Di Qiang (DQ)	Mosaic	GP06	Ⅲ	remove
GZ48	69	TL1-4	Wild type accessions	Wild type	Camellia tachangensis F.C. Zhang	Ancient wild tree, more than one hundred years	32.555	Medium leaf	10.3	3.435	2.99826	Arbor type	Xingren County. Guizhou Province	1365	1177.78	No	No	Di Qiang (DQ)	pure1	GP01	Ⅳ	remove
GZ49	70	JIUAN-CHAWANG	Modern landraces	Cultivation type	Camellia sinensis (L.) O. Kuntze	Landraces	18.91	Small leaf	10.75	3.51	3.06236	Shrub type	Sandu County. Guizhou Province	1000	1300	No	Yes	Miao Man (MM)	Mosaic	GP06	Ⅲ	remove
GZ50	71	YQ-LJZ201503	Modern landraces	Cultivation type	Camellia sinensis (L.) O. Kuntze	Landraces	22.135	Medium leaf	8.025	4.41	1.82239	Shrub type	Sandu County. Guizhou Province	1000	1300	No	Yes	Miao Man (MM)	Mosaic	GP06	Ⅲ	remove
GZ51	72	\Niaowangcha08	Modern landraces	Cultivation type	Camellia sinensis (L.) O. Kuntze	Landraces	27.55	Medium leaf	8.775	3.825	2.29383	Shrub type	Sandu County. Guizhou Province	1000	1300	No	Yes	Miao Man (MM)	Mosaic	GP06	Ⅲ	remove
GZ52	73	\Niaowangcha09	Modern landraces	Cultivation type	Camellia sinensis (L.) O. Kuntze	Landraces	29.915	Medium leaf	9.725	3.605	2.69711	Shrub type	Sandu County. Guizhou Province	1000	1300	No	Yes	Miao Man (MM)	Mosaic	GP06	Ⅲ	remove
GZ53	74	\Niaowangcha01	Modern landraces	Cultivation type	Camellia sinensis (L.) O. Kuntze	Landraces	24.77	Medium leaf	10.125	4.735	2.13896	Shrub type	Sandu County. Guizhou Province	1000	1300	No	Yes	Miao Man (MM)	Mosaic	GP06	Ⅲ	remove
GZ54	75	\Niaowangcha02	Modern landraces	Cultivation type	Camellia sinensis (L.) O. Kuntze	Landraces	27.23	Medium leaf	10.65	4.35	2.44666	Shrub type	Sandu County. Guizhou Province	1000	1300	No	Yes	Miao Man (MM)	pure1	GP01	Ⅳ	remove
GZ55	76	\Niaowangcha04	Modern landraces	Cultivation type	Camellia sinensis (L.) O. Kuntze	Landraces	25.575	Medium leaf	12.7	4.545	2.80196	Shrub type	Sandu County. Guizhou Province	1000	1300	No	Yes	Miao Man (MM)	pure1	GP01	Ⅳ	remove
GZ56	77	\Niaowangcha05	Ancient landraces	Cultivation type	Camellia sinensis (L.) O. Kuntze	Ancient cultivar shrub, more than one hundred years	32.625	Medium leaf	10	4.785	2.09057	Shrub type	Duyun City. Guizhou Province	1100	1311.11	Yes	Yes	Bai Yue (BY)	pure3	GP03	Ⅴ	remove
GZ57	78	\Niaowangcha03	Ancient landraces	Cultivation type	Camellia sinensis (L.) O. Kuntze	Ancient cultivar shrub, more than one hundred years	34.01	Medium leaf	10.125	3.865	2.62472	Shrub type	Duyun City. Guizhou Province	1100	1311.11	Yes	Yes	Bai Yue (BY)	pure3	GP03	Ⅴ	remove
GZ58	79	\Niaowangcha11	Ancient landraces	Cultivation type	Camellia sinensis (L.) O. Kuntze	Ancient cultivar shrub, more than one hundred years	23.915	Medium leaf	14.15	6.54	2.16412	Shrub type	Duyun City. Guizhou Province	1100	1311.11	Yes	Yes	Bai Yue (BY)	pure3	GP03	Ⅴ	keep
GZ59	80	\Niaowangcha12	Ancient landraces	Cultivation type	Camellia sinensis (L.) O. Kuntze	Ancient cultivar shrub, more than one hundred years	23.59	Medium leaf	8.625	3.735	2.31168	Shrub type	Duyun City. Guizhou Province	1100	1311.11	Yes	Yes	Bai Yue (BY)	pure3	GP03	Ⅴ	remove
GZ60	81	\Niaowangcha06	Ancient landraces	Cultivation type	Camellia sinensis (L.) O. Kuntze	Ancient cultivar shrub, more than one hundred years	32.965	Medium leaf	6.7	2.845	2.35393	Shrub type	Duyun City. Guizhou Province	1100	1311.11	Yes	Yes	Bai Yue (BY)	pure3	GP03	Ⅴ	remove
GZ61	82	\Niaowangcha10	Modern landraces	Cultivation type	Camellia sinensis (L.) O. Kuntze	Landraces	21.255	Medium leaf	8.425	3.725	2.26171	Shrub type	Sandu County. Guizhou Province	1000	1300	No	Yes	Miao Man (MM)	pure1	GP01	Ⅳ	remove
GZ62	83	Z0032	Modern landraces	Cultivation type	Camellia sinensis (L.) O. Kuntze	Landraces	17.375	Small leaf	12	4.42	2.71755	Shrub type	Wuchuan County. Guizhou Province	750	1077.78	No	Yes	Di Qiang (DQ)	pure5	GP05	Ⅵ	remove
GZ63	84	Z003	Modern landraces	Cultivation type	Camellia sinensis (L.) O. Kuntze	Landraces	26.775	Medium leaf	9.45	4.4	2.14906	Shrub type	Wuchuan County. Guizhou Province	750	1077.78	No	Yes	Pu Ren （PR)	Mosaic	GP06	Ⅲ	remove
GZ64	85	Z0031	Ancient landraces	Cultivation type	Camellia sinensis (L.) O. Kuntze	Ancient cultivar shrub, more than two hundred years	24.76	Medium leaf	10.65	4.495	2.36876	Shrub type	Daozhen County. Guizhou Province	1150	966.667	No	No	Di Qiang (DQ)	pure1	GP01	Ⅳ	remove
GZ65	86	Z0807-1	Ancient landraces	Cultivation type	Camellia sinensis (L.) O. Kuntze	Ancient cultivar shrub, more than two hundred years	17.77	Small leaf	9.75	3.715	2.62365	Shrub type	Daozhen County. Guizhou Province	1150	966.667	No	No	Di Qiang (DQ)	pure1	GP01	Ⅳ	keep
GZ66	87	Z0031-2	Ancient landraces	Cultivation type	Camellia sinensis (L.) O. Kuntze	Ancient cultivar shrub, more than two hundred years	24.485	Medium leaf	10.075	4.62	2.19043	Shrub type	Daozhen County. Guizhou Province	1150	966.667	No	No	Di Qiang (DQ)	pure1	GP01	Ⅳ	remove
GZ67	88	Z0807	Ancient landraces	Cultivation type	Camellia sinensis (L.) O. Kuntze	Ancient cultivar shrub, more than two hundred years	18.995	Small leaf	9.325	3.575	2.60906	Shrub type	Daozhen County. Guizhou Province	1365	966.667	No	No	Di Qiang (DQ)	pure1	GP01	Ⅳ	remove
GZ68	89	Z0029	Wild type accessions	Wild type	Camellia gymnogyna Chang	Ancient wild tree, more than one hundred years	26.75	Medium leaf	10.575	4.855	2.17745	Arbor type	Daozhen County. Guizhou Province	1239	966.667	No	No	Di Qiang (DQ)	pure1	GP01	Ⅳ	keep
GZ69	90	Z0879	Modern landraces	Cultivation type	Camellia sinensis (L.) O. Kuntze	Landraces	26.915	Medium leaf	8.25	3.765	2.19101	Shrub type	Daozhen County. Guizhou Province	1030	966.667	No	No	Di Qiang (DQ)	pure3	GP03	Ⅴ	remove
GZ70	91	Z500	Wild type accessions	Wild type	Camellia taliensis (W.W. Smith) Melchior？	Ancient wild tree, more than one hundred years	52.65	Large leaf	8.925	3.16	2.82632	Arbor type	Xingyi City. Guizhou Province	1123	1355.56	No	Yes	Miao Man (MM)	Mosaic	GP06	Ⅲ	keep
GZ71	92	Fudingdabaicha	Ancient landraces	Cultivation type	Camellia sinensis (L.) O. Kuntze	Ancient cultivar shrub, more than two hundred years	16.395	Small leaf	8.825	3.98	2.21694	Shrub type	Daozhen County. Guizhou Province	1150	966.667	No	No	Di Qiang (DQ)	pure1	GP01	Ⅳ	remove
GZ72	93	Longjingchangyecha	Wild type accessions	Wild type	Camellia gymnogyna Chang	Ancient wild tree, more than one hundred years	33.185	Medium leaf	7.875	3.875	2.03272	Arbor type	Daozhen County. Guizhou Province	1365	966.667	No	No	Di Qiang (DQ)	Mosaic	GP06	Ⅲ	remove
GZ73	94	Baojinghuangjincha	Wild type accessions	Wild type	Camellia tachangensis F.C. Zhang	Ancient wild tree, more than one hundred years	67.82	Large leaf	9.875	4.375	2.25732	Arbor type	Puan County. Guizhou Province	1290	1327.78	No	No	Miao Man (MM)	pure2	GP02	Ⅰ	remove
GZ74	96	Tieguanyincha	Wild type accessions	Wild type	Camellia tachangensis F.C. Zhang	Ancient wild tree, more than one hundred years	44.64	Large leaf	9.4	4.25	2.2141	Arbor type	Puan County. Guizhou Province	1760	1327.78	No	No	Miao Man (MM)	pure2	GP02	Ⅰ	remove
GZ75	97	YQ-LJZ201501	Wild type accessions	Wild type	Camellia tachangensis F.C. Zhang	Natural offsprings of ancient wild tree	51.645	Large leaf	9.425	3.375	2.7948	Arbor type	Puan County. Guizhou Province	1362	1327.78	No	No	Miao Man (MM)	pure3	GP03	Ⅴ	remove
GZ76	98	YQ-LJZ201502	Wild type accessions	Wild type	Camellia tachangensis F.C. Zhang	Ancient wild tree, more than one hundred years	42.73	Large leaf	6.45	3.39	1.90896	Arbor type	Puan County. Guizhou Province	1755	1327.78	No	No	Miao Man (MM)	pure2	GP02	Ⅰ	remove
GZ77	100	J3-2	Wild type accessions	Wild type	Camellia tachangensis F.C. Zhang	Natural offsprings of ancient wild tree	47.02	Large leaf	8.725	3.6	2.42514	Arbor type	Puan County. Guizhou Province	973	1327.78	No	No	Bai Yue (BY)	pure3	GP03	Ⅴ	remove
GZ78	101	J3-3	Wild type accessions	Wild type	Camellia tachangensis F.C. Zhang	Ancient wild tree, more than one hundred years	60.3	Large leaf	6.875	3.135	2.19245	Arbor type	Puan County. Guizhou Province	1342	1327.78	No	No	Miao Man (MM)	pure2	GP02	Ⅰ	remove
GZ79	102	J3-4	Wild type accessions	Wild type	Camellia tachangensis F.C. Zhang	Natural offsprings of ancient wild tree	22.7035	Medium leaf	9.175	3.535	2.59566	Arbor type	Puan County. Guizhou Province	1372	1327.78	No	No	Miao Man (MM)	pure2	GP02	Ⅰ	keep
GZ80	103	J7	Wild type accessions	Wild type	Camellia tachangensis F.C. Zhang	Natural offsprings of ancient wild tree	19.13	Small leaf	8.475	3.4	2.49804	Arbor type	Puan County. Guizhou Province	1342	1327.78	No	No	Miao Man (MM)	pure2	GP02	Ⅰ	keep
GZ81	107	J4-5	Wild type accessions	Wild type	Camellia gymnogyna Chang	Ancient wild tree, more than one hundred years	75.565	Large leaf	8.1	3.55	2.28816	Arbor type	Wuchuan County. Guizhou Province	871	1077.78	No	Yes	Pu Ren （PR)	pure3	GP03	Ⅴ	remove
GZ82	108	J4-6	Wild type accessions	Wild type	Camellia gymnogyna Chang	Natural offsprings of ancient wild tree	37.735	Medium leaf	8.2	3.35	2.44994	Arbor type	Wuchuan County. Guizhou Province	879	1077.78	No	Yes	Pu Ren （PR)	Mosaic	GP06	Ⅲ	keep
GZ83	109	J5-2	Wild type accessions	Wild type	Camellia gymnogyna Chang	Natural offsprings of ancient wild tree	26.555	Medium leaf	6.85	3.21	2.14238	Arbor type	Wuchuan County. Guizhou Province	863	1077.78	No	Yes	Pu Ren （PR)	pure4	GP04	Ⅱ	keep
GZ84	110	J4genqu	Wild type accessions	Wild type	Camellia gymnogyna Chang	Natural offsprings of ancient wild tree	52.985	Large leaf	7.4	3.705	1.99825	Arbor type	Wuchuan County. Guizhou Province	897	1077.78	No	Yes	Pu Ren （PR)	Mosaic	GP06	Ⅲ	keep
GZ85	111	J9genqu	Wild type accessions	Wild type	Camellia gymnogyna Chang	Ancient wild tree, more than one hundred years	50.745	Large leaf	14	5.74	2.44257	Arbor type	Wuchuan County. Guizhou Province	896	1077.78	No	Yes	Pu Ren （PR)	pure4	GP04	Ⅱ	remove
GZ86	112	J9	Wild type accessions	Wild type	Camellia gymnogyna Chang	Ancient wild tree, more than one hundred years	29.915	Medium leaf	13.95	5.715	2.44076	Arbor type	Wuchuan County. Guizhou Province	872	1077.78	No	Yes	Pu Ren （PR)	pure4	GP04	Ⅱ	keep
GZ87	113	QINGSHA-1	Wild type accessions	Wild type	Camellia gymnogyna Chang	Ancient wild tree, more than one hundred years	32.685	Medium leaf	6.875	2.355	2.91967	Arbor type	Wuchuan County. Guizhou Province	921	1077.78	No	Yes	Pu Ren （PR)	Mosaic	GP06	Ⅲ	keep
GZ88	114	QINGSHA-2	Wild type accessions	Wild type	Camellia gymnogyna Chang	Ancient wild tree, more than one hundred years	32.835	Medium leaf	10.7	4.93	2.16997	Arbor type	Wuchuan County. Guizhou Province	962	1077.78	No	Yes	Pu Ren （PR)	Mosaic	GP06	Ⅲ	keep
GZ89	115	QINGSHA-6	Wild type accessions	Wild type	Camellia gymnogyna Chang	Ancient wild tree, more than one hundred years	15.665	Small leaf	6.325	2.5	2.52961	Arbor type	Wuchuan County. Guizhou Province	1082	1077.78	No	Yes	Pu Ren （PR)	Mosaic	GP06	Ⅲ	remove
GZ90	116	QINGSHA-7	Wild type accessions	Wild type	Camellia gymnogyna Chang	Ancient wild tree, more than one hundred years	42.47	Large leaf	12.95	5.03	2.57505	Arbor type	Wuchuan County. Guizhou Province	1083	1077.78	No	Yes	Pu Ren （PR)	Mosaic	GP06	Ⅲ	remove
GZ91	117	QINGSHA-9	Wild type accessions	Wild type	Camellia gymnogyna Chang	Natural offsprings of ancient wild tree	52.32	Large leaf	8.9	4.535	1.96246	Arbor type	Wuchuan County. Guizhou Province	865	1077.78	No	Yes	Pu Ren （PR)	Mosaic	GP06	Ⅲ	keep
GZ92	118	QINGSHA-11	Wild type accessions	Wild type	Camellia gymnogyna Chang	Ancient wild tree, more than one hundred years	69.12	Large leaf	8.95	4.575	1.95627	Arbor type	Wuchuan County. Guizhou Province	873	1077.78	No	Yes	Pu Ren （PR)	Mosaic	GP06	Ⅲ	keep
GZ93	119	QINGSHA-12	Wild type accessions	Wild type	Camellia gymnogyna Chang	Ancient wild tree, more than one hundred years	36.665	Medium leaf	8.05	3.185	2.52756	Arbor type	Wuchuan County. Guizhou Province	892	1077.78	No	Yes	Pu Ren （PR)	Mosaic	GP06	Ⅲ	keep
GZ94	120	DY-Yuancha2	Wild type accessions	Wild type	Camellia gymnogyna Chang	Ancient wild tree, more than one hundred years	42.565	Large leaf	9.85	4.11	2.39641	Arbor type	Wuchuan County. Guizhou Province	1096	1077.78	No	Yes	Pu Ren （PR)	Mosaic	GP06	Ⅲ	remove
GZ95	121	DY-Yuancha3	Wild type accessions	Wild type	Camellia gymnogyna Chang	Ancient wild tree, more than one hundred years	43.17	Large leaf	8.3	3.785	2.19322	Arbor type	Wuchuan County. Guizhou Province	982	1077.78	No	Yes	Pu Ren （PR)	pure4	GP04	Ⅱ	remove
GZ96	122	DY-Yuancha4	Wild type accessions	Wild type	Camellia gymnogyna Chang	Ancient wild tree, more than one hundred years	62.87	Large leaf	11.825	5.325	2.22023	Arbor type	Wuchuan County. Guizhou Province	992	1077.78	No	Yes	Pu Ren （PR)	Mosaic	GP06	Ⅲ	keep
GZ97	123	DY-Yuancha5	Wild type accessions	Wild type	Camellia gymnogyna Chang	Ancient wild tree, more than one hundred years	55.185	Large leaf	12.3	5.365	2.29255	Arbor type	Wuchuan County. Guizhou Province	1036	1077.78	No	Yes	Pu Ren （PR)	pure4	GP04	Ⅱ	keep
GZ98	124	DY-Yuancha6	Wild type accessions	Wild type	Camellia gymnogyna Chang	Ancient wild tree, more than one hundred years	43.67	Large leaf	10.3	4.605	2.23777	Arbor type	Wuchuan County. Guizhou Province	1095	1077.78	No	Yes	Pu Ren （PR)	Mosaic	GP06	Ⅲ	keep
GZ99	126	DY-Yuancha7	Ancient landraces	Cultivation type	Camellia sinensis (L.) O. Kuntze	Ancient cultivar shrub, more than one hundred years	26.845	Medium leaf	14	5.905	2.37072	Shrub type	Huaxi. Guizhou Province	1140	1011.11	No	Yes	Bai Yue (BY)	Mosaic	GP06	Ⅲ	keep
GZ100	127	DY-Yuancha8	Wild type accessions	Wild type	Camellia tachangensis F.C. Zhang	Ancient wild tree, more than one hundred years	44.17	Large leaf	8.075	3.31	2.43969	Arbor type	Xingyi City. Guizhou Province	1032	1355.56	No	Yes	Miao Man (MM)	pure3	GP03	Ⅴ	remove
GZ101	128	XINANLANMU-4	Modern landraces	Cultivation type	Camellia sinensis (L.) O. Kuntze	Landraces	23.43	Medium leaf	9.1	3.295	2.76186	Shrub type	Huaxi. Guizhou Province	1055	1011.11	No	Yes	Bai Yue (BY)	pure5	GP05	Ⅵ	remove
GZ102	129	XINANLANMU	Ancient landraces	Cultivation type	Camellia sinensis (L.) O. Kuntze	Ancient cultivar shrub, more than two hundred years	13.735	Small leaf	12.475	5.82	2.14332	Shrub type	Huaxi. Guizhou Province	1155	1011.11	No	Yes	Bai Yue (BY)	pure1	GP01	Ⅳ	remove
GZ103	130	ZHENGAN2-2	Ancient landraces	Cultivation type	Camellia sinensis (L.) O. Kuntze	Ancient cultivar shrub, more than two hundred years	45.835	Large leaf	8.875	4.405	2.01198	Shrub type	Huaxi. Guizhou Province	1155	1011.11	No	Yes	Bai Yue (BY)	pure1	GP01	Ⅳ	remove
GZ104	131	ZHENGAN2-3	Ancient landraces	Cultivation type	Camellia sinensis (L.) O. Kuntze	Ancient cultivar shrub, more than two hundred years	37.47	Medium leaf	11.9	4.91	2.42439	Shrub type	Huaxi. Guizhou Province	1155	1011.11	No	Yes	Bai Yue (BY)	pure1	GP01	Ⅳ	remove
GZ105	132	ZHENGAN2-4	Ancient landraces	Cultivation type	Camellia sinensis (L.) O. Kuntze	Ancient cultivar shrub, more than two hundred years	21.34	Medium leaf	12.85	5.545	2.31636	Shrub type	Huaxi. Guizhou Province	1155	1011.11	No	Yes	Bai Yue (BY)	pure1	GP01	Ⅳ	remove
GZ106	133	ZHENGAN2-5	Ancient landraces	Cultivation type	Camellia sinensis (L.) O. Kuntze	Ancient cultivar shrub, more than two hundred years	19.79	Small leaf	8.85	3.935	2.24861	Shrub type	Huaxi. Guizhou Province	1155	1011.11	No	Yes	Bai Yue (BY)	Mosaic	GP06	Ⅲ	remove
GZ107	134	ZHENGAN2-6	Modern landraces	Cultivation type	Camellia sinensis (L.) O. Kuntze	Landraces	45.165	Large leaf	9.3	3.93	2.36584	Shrub type	Huaxi. Guizhou Province	1055	1011.11	No	Yes	Bai Yue (BY)	pure5	GP05	Ⅵ	remove
GZ108	135	ZHENGAN2-7	Ancient landraces	Cultivation type	Camellia sinensis (L.) O. Kuntze	Ancient cultivar shrub, more than two hundred years	64.78	Large leaf	8.8	4.33	2.03877	Shrub type	Huaxi. Guizhou Province	1200	1011.11	No	Yes	Bai Yue (BY)	pure3	GP03	Ⅴ	remove
GZ109	136	ZHENGAN1-1	Ancient landraces	Cultivation type	Camellia sinensis (L.) O. Kuntze	Ancient cultivar shrub, more than two hundred years	13.995	Small leaf	8.89	2.705	3.28456	Shrub type	Duyun City. Guizhou Province	1100	1311.11	Yes	Yes	Bai Yue (BY)	pure3	GP03	Ⅴ	remove
GZ110	137	ZHENGAN1-2	Ancient landraces	Cultivation type	Camellia sinensis (L.) O. Kuntze	Ancient cultivar shrub, more than two hundred years	29.135	Medium leaf	10.775	4.175	2.58312	Shrub type	Duyun City. Guizhou Province	1100	1311.11	Yes	Yes	Bai Yue (BY)	Mosaic	GP06	Ⅲ	remove
GZ111	138	ZHENGAN1-3	Ancient landraces	Cultivation type	Camellia sinensis (L.) O. Kuntze	Ancient cultivar shrub, more than two hundred years	40.105	Large leaf	13.75	5.505	2.50605	Shrub type	Duyun City. Guizhou Province	1100	1311.11	Yes	Yes	Bai Yue (BY)	pure3	GP03	Ⅴ	remove
GZ112	139	ZHENGAN2-7	Ancient landraces	Cultivation type	Camellia sinensis (L.) O. Kuntze	Ancient cultivar shrub, more than two hundred years	22.47	Medium leaf	9.025	3.89	2.32085	Shrub type	Duyun City. Guizhou Province	1100	1311.11	Yes	Yes	Bai Yue (BY)	pure3	GP03	Ⅴ	remove
GZ113	140	ZHENGAN2-8	Modern landraces	Cultivation type	Camellia sinensis (L.) O. Kuntze	Landraces	12.98	Small leaf	9.7	5.005	1.94413	Shrub type	Sandu County. Guizhou Province	1000	1300	No	Yes	Miao Man (MM)	pure1	GP01	Ⅳ	remove
GZ114	141	ZHENGAN2-9	Ancient landraces	Cultivation type	Camellia sinensis (L.) O. Kuntze	Ancient cultivar shrub, more than two hundred years	33.71	Medium leaf	6.725	3.94	1.71354	Shrub type	Duyun City. Guizhou Province	1100	1311.11	Yes	Yes	Bai Yue (BY)	pure3	GP03	Ⅴ	remove
GZ115	142	ZHENGAN2-35	Modern landraces	Cultivation type	Camellia sinensis (L.) O. Kuntze	Landraces	7.7	Small leaf	13.575	5.385	2.52116	Shrub type	Sandu County. Guizhou Province	1000	1300	No	Yes	Miao Man (MM)	pure1	GP01	Ⅳ	remove
GZ116	143	ZHENGAN2-41	Modern landraces	Cultivation type	Camellia sinensis (L.) O. Kuntze	Landraces	15.07	Small leaf	13.45	4.805	2.80383	Shrub type	Sandu County. Guizhou Province	1000	1300	No	Yes	Miao Man (MM)	pure1	GP01	Ⅳ	remove
GZ117	144	ZHENGAN2-42	Wild type accessions	Wild type	Camellia tachangensis F.C. Zhang	Ancient wild tree, more than one hundred years	44.085	Large leaf	13.225	5.89	2.24514	Arbor type	Guiding County. Guizhou Province	1445	1100	Yes	No	Miao Man (MM)	pure2	GP02	Ⅰ	remove
GZ118	145	ZHENGAN2-45	Wild type accessions	Wild type	Camellia tachangensis F.C. Zhang	Natural offsprings of ancient wild tree	29.55	Medium leaf	9.2	4.425	2.0814	Arbor type	Guiding County. Guizhou Province	1462	1100	Yes	No	Miao Man (MM)	pure2	GP02	Ⅰ	remove
GZ119	146	XINGREN-3	Wild type accessions	Wild type	Camellia tachangensis F.C. Zhang	Natural offsprings of ancient wild tree	22.075	Medium leaf	8.275	4.01	2.06807	Arbor type	Guiding County. Guizhou Province	1346	1100	Yes	No	Miao Man (MM)	Mosaic	GP06	Ⅲ	keep
GZ120	147	XINGREN-4	Wild type accessions	Wild type	Camellia tachangensis F.C. Zhang	Natural offsprings of ancient wild tree	36.26	Medium leaf	11.925	4.53	2.63187	Arbor type	Guiding County. Guizhou Province	1430	1100	Yes	No	Miao Man (MM)	pure2	GP02	Ⅰ	remove
GZ121	148	XINGREN-5	Wild type accessions	Wild type	Camellia tachangensis F.C. Zhang	Natural offsprings of ancient wild tree	26.545	Medium leaf	12.3	4.785	2.56986	Arbor type	Guiding County. Guizhou Province	1365	1100	Yes	No	Miao Man (MM)	Mosaic	GP06	Ⅲ	keep
GZ122	149	SD-Yuancha1	Wild type accessions	Wild type	Camellia tachangensis F.C. Zhang	Ancient wild tree, more than one hundred years	28.31	Medium leaf	11.225	4.51	2.48972	Arbor type	Guiding County. Guizhou Province	1342	1100	Yes	No	Miao Man (MM)	Mosaic	GP06	Ⅲ	remove
GZ123	150	SD-Yuancha3	Wild type accessions	Wild type	Camellia tachangensis F.C. Zhang	Ancient wild tree, more than one hundred years	25.18	Medium leaf	8.05	3.71	2.16972	Arbor type	Guiding County. Guizhou Province	1445	1100	Yes	No	Miao Man (MM)	pure2	GP02	Ⅰ	remove
GZ124	151	SD-Yuancha4	Wild type accessions	Wild type	Camellia tachangensis F.C. Zhang	Natural offsprings of ancient wild tree	26.305	Medium leaf	6.9	3.05	2.25968	Arbor type	Guiding County. Guizhou Province	1328	1100	Yes	No	Miao Man (MM)	Mosaic	GP06	Ⅲ	keep
GZ125	152	SD-Yuancha5	Wild type accessions	Wild type	Camellia tachangensis F.C. Zhang	Natural offsprings of ancient wild tree	35.95	Medium leaf	8.275	3.675	2.25093	Arbor type	Guiding County. Guizhou Province	1479	1100	Yes	No	Miao Man (MM)	pure2	GP02	Ⅰ	remove
GZ126	153	SD-Yuancha6	Wild type accessions	Wild type	Camellia tachangensis F.C. Zhang	Natural offsprings of ancient wild tree	34.785	Medium leaf	9.05	3.65	2.47412	Arbor type	Guiding County. Guizhou Province	1269	1100	Yes	No	Miao Man (MM)	Mosaic	GP06	Ⅲ	remove
GZ127	154	SD-Yuancha7	Wild type accessions	Wild type	Camellia tachangensis F.C. Zhang	Natural offsprings of ancient wild tree	43.26	Large leaf	9.7	3.785	2.56512	Arbor type	Guiding County. Guizhou Province	1254	1100	Yes	No	Miao Man (MM)	Mosaic	GP06	Ⅲ	remove
GZ128	155	QINGTANG-2(N139-2)	Wild type accessions	Wild type	Camellia tachangensis F.C. Zhang	Ancient wild tree, more than one hundred years	35.895	Medium leaf	8.45	3.72	2.27358	Arbor type	Guiding County. Guizhou Province	1445	1100	Yes	No	Miao Man (MM)	pure2	GP02	Ⅰ	remove
GZ129	157	QINGTANGSHISHENG2-9	Wild type accessions	Wild type	Camellia tachangensis F.C. Zhang	Natural offsprings of ancient wild tree	29.35	Medium leaf	9.025	4.23	2.13445	Arbor type	Guiding County. Guizhou Province	1369	1100	Yes	No	Miao Man (MM)	Mosaic	GP06	Ⅲ	keep
GZ130	161	QINGTANG-4	Wild type accessions	Wild type	Camellia tachangensis F.C. Zhang	Natural offsprings of ancient wild tree	69.465	Large leaf	8	4.525	1.76698	Arbor type	Guiding County. Guizhou Province	1356	1100	Yes	No	Miao Man (MM)	Mosaic	GP06	Ⅲ	keep
GZ131	168	QINGTANG-5	Modern landraces	Cultivation type	Camellia sinensis (L.) O. Kuntze	Landraces	24.14	Medium leaf	10.8	4.05	2.66707	Shrub type	Yinjiang County. Guizhou Province	1037	1044.44	No	Yes	Di Qiang (DQ)	pure1	GP01	Ⅳ	remove
GZ132	171	QINGTANG-7	Modern landraces	Cultivation type	Camellia sinensis (L.) O. Kuntze	Landraces	14.305	Small leaf	7.05	3.2	2.20381	Shrub type	Yinjiang County. Guizhou Province	1037	1044.44	No	Yes	Di Qiang (DQ)	pure1	GP01	Ⅳ	keep
GZ133	172	SD-Yuancha8	Modern landraces	Cultivation type	Camellia sinensis (L.) O. Kuntze	Landraces	23.54	Medium leaf	9.2	3.785	2.4295	Shrub type	Yinjiang County. Guizhou Province	1037	1044.44	No	Yes	Di Qiang (DQ)	Mosaic	GP06	Ⅲ	remove
GZ134	173	WC-Jiacha-1	Modern landraces	Cultivation type	Camellia sinensis (L.) O. Kuntze	Landraces	39.77	Medium leaf	9.9	3.92	2.5254	Shrub type	Yinjiang County. Guizhou Province	1037	1044.44	No	Yes	Di Qiang (DQ)	Mosaic	GP06	Ⅲ	remove
GZ135	177	WC-Jiacha-3	Ancient landraces	Cultivation type	Camellia sinensis (L.) O. Kuntze	Ancient cultivar shrub, more than two hundred years	31.2	Medium leaf	10.65	4.21	2.53263	Shrub type	Dejiang County. Guizhou Province	1104	1094.44	No	No	Di Qiang (DQ)	pure1	GP01	Ⅳ	remove
GZ136	178	DAOZHEN2-1	Modern landraces	Cultivation type	Camellia sinensis (L.) O. Kuntze	Landraces	35.92	Medium leaf	8.7	3.685	2.36238	Shrub type	Yinjiang County. Guizhou Province	1078	1044.44	No	Yes	Di Qiang (DQ)	pure5	GP05	Ⅵ	remove
GZ137	179	DAOZHEN2-3	Modern landraces	Cultivation type	Camellia sinensis (L.) O. Kuntze	Landraces	27.18	Medium leaf	9.75	3.55	2.75065	Shrub type	Yinjiang County. Guizhou Province	1078	1044.44	No	Yes	Di Qiang (DQ)	pure5	GP05	Ⅵ	remove
GZ138	180	DAOZHEN2-5	Modern landraces	Cultivation type	Camellia sinensis (L.) O. Kuntze	Landraces	25	Medium leaf	14.925	6.615	2.25849	Shrub type	Yinjiang County. Guizhou Province	1078	1044.44	No	Yes	Di Qiang (DQ)	pure5	GP05	Ⅵ	remove
GZ139	181	DAOZHEN2-10	Modern landraces	Cultivation type	Camellia sinensis (L.) O. Kuntze	Landraces	38.525	Medium leaf	6	2.675	2.24179	Shrub type	Yinjiang County. Guizhou Province	1078	1044.44	No	Yes	Di Qiang (DQ)	pure5	GP05	Ⅵ	remove
GZ140	182	DZH-Jiacha-9	Modern landraces	Cultivation type	Camellia sinensis (L.) O. Kuntze	Landraces	23.3	Medium leaf	7.175	3.4	2.10978	Shrub type	Yinjiang County. Guizhou Province	1078	1044.44	No	Yes	Di Qiang (DQ)	pure5	GP05	Ⅵ	remove
GZ141	183	XINGYILANMUQING-1	Modern landraces	Cultivation type	Camellia sinensis (L.) O. Kuntze	Landraces	21.14	Medium leaf	6.35	3.415	1.84344	Shrub type	Yinjiang County. Guizhou Province	1078	1044.44	No	Yes	Di Qiang (DQ)	Mosaic	GP06	Ⅲ	remove
GZ142	184	DAOZHEN1-2	Modern landraces	Cultivation type	Camellia sinensis (L.) O. Kuntze	Landraces	26.35	Medium leaf	9.2	4.015	2.29329	Shrub type	Yinjiang County. Guizhou Province	1088	1044.44	No	Yes	Di Qiang (DQ)	pure5	GP05	Ⅵ	remove
GZ143	185	DAOZHEN1-3	Ancient landraces	Cultivation type	Camellia sinensis (L.) O. Kuntze	Ancient cultivar shrub, more than two hundred years	22.885	Medium leaf	10.725	4.45	2.40994	Shrub type	Yinjiang County. Guizhou Province	1300	1044.44	No	Yes	Di Qiang (DQ)	pure1	GP01	Ⅳ	remove
GZ144	186	PUANBANPO3-6	Modern landraces	Cultivation type	Camellia sinensis (L.) O. Kuntze	Landraces	32.41	Medium leaf	8.9	3.79	2.34994	Shrub type	Yinjiang County. Guizhou Province	1100	1044.44	No	Yes	Di Qiang (DQ)	pure1	GP01	Ⅳ	remove
GZ145	187	PUANBANPO2-11	Modern landraces	Cultivation type	Camellia sinensis (L.) O. Kuntze	Landraces	29.95	Medium leaf	6.06	2.87	2.1123	Shrub type	Yinjiang County. Guizhou Province	1100	1044.44	No	Yes	Di Qiang (DQ)	pure1	GP01	Ⅳ	keep
GZ146	190	PUANBANPO-32	Wild type accessions	Wild type	Camellia taliensis (W.W. Smith) Melchior？	Ancient wild tree, more than one hundred years	23.85	Medium leaf	8.75	3.585	2.44044	Arbor type	Zhenfeng County. Guizhou Province	871	1122.22	No	Yes	Bai Yue (BY)	Mosaic	GP06	Ⅲ	keep
GZ147	192	PUANBANPO-43	Ancient landraces	Cultivation type	Camellia sinensis (L.) O. Kuntze	Ancient cultivar shrub, more than two hundred years	16.37	Small leaf	11.075	4.405	2.51471	Shrub type	Dejiang County. Guizhou Province	1104	1094.44	No	No	Di Qiang (DQ)	pure1	GP01	Ⅳ	remove
GZ148	193	PUANBANP1-73	Wild type accessions	Wild type	Camellia tachangensis F.C. Zhang	Ancient wild tree, more than one hundred years	23.545	Medium leaf	7.225	2.995	2.40917	Arbor type	Guiding County. Guizhou Province	1362	1100	Yes	No	Miao Man (MM)	Mosaic	GP06	Ⅲ	keep
GZ149	194	PUANBANP1-76	Ancient landraces	Cultivation type	Camellia sinensis (L.) O. Kuntze	Ancient cultivar shrub, more than two hundred years	16.17	Small leaf	11.55	4.425	2.60938	Shrub type	Guiding County. Guizhou Province	1250	1100	Yes	No	Miao Man (MM)	pure1	GP01	Ⅳ	keep
GZ150	195	PUANBANP1-81	Ancient landraces	Cultivation type	Camellia sinensis (L.) O. Kuntze	Ancient cultivar shrub, more than two hundred years	24.325	Medium leaf	7.85	3.075	2.55235	Shrub type	Wuchuan County. Guizhou Province	1047	1077.78	No	Yes	Di Qiang (DQ)	pure1	GP01	Ⅳ	keep
GZ151	199	PUANBANP1-87	Ancient landraces	Cultivation type	Camellia sinensis (L.) O. Kuntze	Ancient cultivar shrub, more than two hundred years	21.685	Medium leaf	10.75	4.27	2.51728	Shrub type	Wuchuan County. Guizhou Province	1047	1077.78	No	Yes	Di Qiang (DQ)	pure1	GP01	Ⅳ	remove
GZ152	200	SH5-14	Ancient landraces	Cultivation type	Camellia sinensis (L.) O. Kuntze	Ancient cultivar shrub, more than two hundred years	16.485	Small leaf	10.85	4.235	2.56099	Shrub type	Wuchuan County. Guizhou Province	1047	1077.78	No	Yes	Di Qiang (DQ)	pure1	GP01	Ⅳ	remove
GZ153	201	SH5-2(N274-1)	Ancient landraces	Cultivation type	Camellia sinensis (L.) O. Kuntze	Ancient cultivar shrub, more than two hundred years	20.585	Medium leaf	7.95	3.76	2.11423	Shrub type	Wuchuan County. Guizhou Province	1047	1077.78	No	Yes	Di Qiang (DQ)	pure1	GP01	Ⅳ	keep
GZ154	202	SH5-4	Ancient landraces	Cultivation type	Camellia sinensis (L.) O. Kuntze	Ancient cultivar shrub, more than two hundred years	60.29	Large leaf	14.55	4.465	3.25838	Shrub type	Zhengan County. Guizhou Province	1200	1016.67	No	No	Di Qiang (DQ)	pure1	GP01	Ⅳ	remove
GZ155	203	SH5-6	Wild type accessions	Wild type	Camellia gymnogyna Chang	Ancient wild tree, more than one hundred years	59.805	Large leaf	9.925	3.71	2.6747	Arbor type	Zhengan County. Guizhou Province	1082	1016.67	No	No	Pu Ren （PR)	Mosaic	GP06	Ⅲ	remove
GZ156	204	SH5-7	Ancient landraces	Cultivation type	Camellia sinensis (L.) O. Kuntze	Ancient cultivar shrub, more than two hundred years	12.145	Small leaf	10.125	4.12	2.45554	Shrub type	Zhengan County. Guizhou Province	1200	1016.67	No	No	Di Qiang (DQ)	pure1	GP01	Ⅳ	keep
GZ157	205	SH5-18	Ancient landraces	Cultivation type	Camellia sinensis (L.) O. Kuntze	Ancient cultivar shrub, more than one hundred years	39.58	Medium leaf	7.25	4.04	1.79513	Shrub type	Duyun City. Guizhou Province	1000	1311.11	Yes	Yes	Bai Yue (BY)	pure3	GP03	Ⅴ	remove
GZ158	206	SH5-21	Ancient landraces	Cultivation type	Camellia sinensis (L.) O. Kuntze	Ancient cultivar shrub, more than two hundred years	11.865	Small leaf	6.85	2.58	2.66395	Shrub type	Daozhen County. Guizhou Province	1250	966.667	No	No	Di Qiang (DQ)	pure1	GP01	Ⅳ	remove
GZ159	207	SH5-9	Wild type accessions	Wild type	Camellia gymnogyna Chang	Ancient wild tree, more than one hundred years	48.855	Large leaf	15.2	5.535	2.74956	Arbor type	Wuchuan County. Guizhou Province	1016	1077.78	No	Yes	Pu Ren （PR)	pure4	GP04	Ⅱ	remove
GZ160	208	SH5-23	Wild type accessions	Wild type	Camellia gymnogyna Chang	Ancient wild tree, more than one hundred years	30.275	Medium leaf	6.975	2.955	2.36291	Arbor type	Wuchuan County. Guizhou Province	872	1077.78	No	Yes	Pu Ren （PR)	pure1	GP01	Ⅳ	remove
GZ161	209	SH5-24	Wild type accessions	Wild type	Camellia gymnogyna Chang	Ancient wild tree, more than one hundred years	30.72	Medium leaf	7.4	3.25	2.28571	Arbor type	Wuchuan County. Guizhou Province	1069	1077.78	No	Yes	Pu Ren （PR)	pure1	GP01	Ⅳ	remove
GZ162	210	D21-5	Wild type accessions	Wild type	Camellia gymnogyna Chang	Ancient wild tree, more than one hundred years	30.38	Medium leaf	8.9	3.55	2.50795	Arbor type	Wuchuan County. Guizhou Province	1036	1077.78	No	Yes	Pu Ren （PR)	pure1	GP01	Ⅳ	remove
GZ163	211	D21-3	Wild type accessions	Wild type	Camellia gymnogyna Chang	Ancient wild tree, more than one hundred years	23.56	Medium leaf	7.3	2.885	2.53048	Arbor type	Wuchuan County. Guizhou Province	932	1077.78	No	Yes	Pu Ren （PR)	pure1	GP01	Ⅳ	remove
GZ164	212	D21-1	Wild type accessions	Wild type	Camellia gymnogyna Chang	Ancient wild tree, more than one hundred years	47.265	Large leaf	11.65	4.655	2.50215	Arbor type	Wuchuan County. Guizhou Province	847	1077.78	No	Yes	Pu Ren （PR)	pure4	GP04	Ⅱ	keep
GZ165	213	D27-1	Wild type accessions	Wild type	Camellia gymnogyna Chang	Ancient wild tree, more than one hundred years	49.495	Large leaf	10.975	4.69	2.34085	Arbor type	Wuchuan County. Guizhou Province	1093	1077.78	No	Yes	Pu Ren （PR)	pure1	GP01	Ⅳ	keep
GZ166	214	D21-11	Wild type accessions	Wild type	Camellia gymnogyna Chang	Ancient wild tree, more than one hundred years	35.6	Medium leaf	10.6	4.35	2.43596	Arbor type	Wuchuan County. Guizhou Province	1107	1077.78	No	Yes	Pu Ren （PR)	pure4	GP04	Ⅱ	remove
GZ167	215	AN-G2	Wild type accessions	Wild type	Camellia gymnogyna Chang	Ancient wild tree, more than one hundred years	62.03	Large leaf	10.35	4.41	2.3488	Arbor type	Wuchuan County. Guizhou Province	1107	1077.78	No	Yes	Pu Ren （PR)	pure1	GP01	Ⅳ	keep
GZ168	216	XINGLAN(N311)	Ancient landraces	Cultivation type	Camellia sinensis (L.) O. Kuntze	Ancient cultivar shrub, more than two hundred years	20.055	Medium leaf	8.35	3.68	2.27011	Shrub type	Huaxi. Guizhou Province	1200	1011.11	No	Yes	Bai Yue (BY)	pure1	GP01	Ⅳ	remove
GZ169	217	AN-G3	Ancient landraces	Cultivation type	Camellia sinensis (L.) O. Kuntze	Ancient cultivar shrub (tea King) around 1000 years	22.495	Medium leaf	6.525	2.8	2.33903	Shrub type	Puding County. Guizhou Province	1310	1200	No	Yes	Di Qiang (DQ)	pure1	GP01	Ⅳ	remove
GZ170	219	AN-G4	Wild type accessions	Wild type	Camellia tachangensis F.C. Zhang	Ancient wild tree, more than one hundred years	54.465	Large leaf	8.275	3.06	2.70449	Arbor type	Puan County. Guizhou Province	1860	1327.78	No	No	Miao Man (MM)	pure2	GP02	Ⅰ	remove
GZ171	221	AN-G6	Wild type accessions	Wild type	Camellia tachangensis F.C. Zhang	Ancient wild tree, more than one hundred years	43.83	Large leaf	11.45	4.35	2.63405	Arbor type	Puan County. Guizhou Province	1895	1327.78	No	No	Miao Man (MM)	pure2	GP02	Ⅰ	remove
GZ172	224	AN-G7	Wild type accessions	Wild type	Camellia tachangensis F.C. Zhang	Ancient wild tree, more than one hundred years	53.48	Large leaf	7.6	3.155	2.40684	Arbor type	Puan County. Guizhou Province	1820	1327.78	No	No	Miao Man (MM)	pure2	GP02	Ⅰ	remove
GZ173	227	AN-G8	Wild type accessions	Wild type	Camellia tachangensis F.C. Zhang	Natural offsprings of ancient wild tree	26.13	Medium leaf	10.625	3.985	2.66612	Arbor type	Guiding County. Guizhou Province	1096	1100	No	Yes	Bai Yue (BY)	Mosaic	GP06	Ⅲ	keep
GZ174	233	AN-G10	Ancient landraces	Cultivation type	Camellia sinensis (L.) O. Kuntze	Ancient cultivar shrub, more than two hundred years	28.56	Medium leaf	10.05	3.505	2.86692	Shrub type	Zhenfeng County. Guizhou Province	1200	1122.22	No	Yes	Bai Yue (BY)	pure1	GP01	Ⅳ	remove
GZ175	234	DUQING5-1	Ancient landraces	Cultivation type	Camellia sinensis (L.) O. Kuntze	Ancient cultivar shrub, more than two hundred years	18.05	Small leaf	8.925	3.22	2.77241	Shrub type	Zhenfeng County. Guizhou Province	1200	1122.22	No	Yes	Bai Yue (BY)	pure1	GP01	Ⅳ	keep
GZ176	235	DUQING5-2	Wild type accessions	Wild type	Camellia tachangensis F.C. Zhang	Natural offsprings of ancient wild tree	33.77	Medium leaf	7.8	3.32	2.35294	Arbor type	Zhenfeng County. Guizhou Province	1098	1122.22	No	Yes	Bai Yue (BY)	Mosaic	GP06	Ⅲ	keep
GZ177	237	DUQING3-1	Wild type accessions	Wild type	Camellia tachangensis F.C. Zhang	Natural offsprings of ancient wild tree	56.705	Large leaf	6.2	2.525	2.45408	Arbor type	Zhenfeng County. Guizhou Province	1386	1122.22	No	Yes	Bai Yue (BY)	Mosaic	GP06	Ⅲ	keep
GZ178	239	DUQING7	Ancient landraces	Cultivation type	Camellia sinensis (L.) O. Kuntze	Ancient cultivar shrub, more than two hundred years	26.335	Medium leaf	6.65	2.93	2.26875	Shrub type	Zhenfeng County. Guizhou Province	1255	1122.22	No	Yes	Bai Yue (BY)	pure1	GP01	Ⅳ	remove
GZ179	240	DUQING-1	Ancient landraces	Cultivation type	Camellia sinensis (L.) O. Kuntze	Ancient cultivar shrub, more than two hundred years	19.83	Small leaf	5.725	2.76	2.07215	Shrub type	Zhenfeng County. Guizhou Province	1255	1122.22	No	Yes	Bai Yue (BY)	pure1	GP01	Ⅳ	keep
GZ180	241	SD-Yuancha10	Wild type accessions	Wild type	Camellia tachangensis F.C. Zhang	Ancient wild tree, more than one hundred years	54.89	Large leaf	7.05	3.22	2.19041	Arbor type	Zhenfeng County. Guizhou Province	1246	1122.22	No	Yes	Bai Yue (BY)	pure3	GP03	Ⅴ	remove
GZ181	244	SD-Yuancha11	Ancient landraces	Cultivation type	Camellia sinensis (L.) O. Kuntze	Ancient cultivar shrub, more than two hundred years	48.48	Large leaf	8.65	4.01	2.15679	Shrub type	Zhenfeng County. Guizhou Province	1178	1122.22	No	Yes	Bai Yue (BY)	pure3	GP03	Ⅴ	remove
GZ182	245	YX2)-1	Wild type accessions	Wild type	Camellia tachangensis F.C. Zhang	Ancient wild tree, more than one hundred years	58.44	Large leaf	8.05	3.155	2.55135	Arbor type	Zhenfeng County. Guizhou Province	1396	1122.22	No	Yes	Bai Yue (BY)	Mosaic	GP06	Ⅲ	keep
GZ183	249	GD-3	Wild type accessions	Wild type	Camellia tachangensis F.C. Zhang	Ancient wild tree, more than one hundred years	30.52	Medium leaf	7.35	3.185	2.30833	Arbor type	Zhenfeng County. Guizhou Province	1370	1122.22	No	Yes	Bai Yue (BY)	pure2	GP02	Ⅰ	remove
GZ184	251	GD-4	Wild type accessions	Wild type	Camellia tachangensis F.C. Zhang	Ancient wild tree, more than one hundred years	40.525	Large leaf	7.15	4.125	1.73362	Arbor type	Zhenfeng County. Guizhou Province	1370	1122.22	No	Yes	Bai Yue (BY)	Mosaic	GP06	Ⅲ	keep
GZ185	252	GD-8	Wild type accessions	Wild type	Camellia tachangensis F.C. Zhang	Ancient wild tree, more than one hundred years	44.17	Large leaf	9.175	3.655	2.51072	Arbor type	Zhenfeng County. Guizhou Province	1342	1122.22	No	Yes	Bai Yue (BY)	pure2	GP02	Ⅰ	keep
GZ186	255	GD-9	Ancient landraces	Cultivation type	Camellia sinensis (L.) O. Kuntze	Ancient cultivar shrub, more than one hundred years	37.965	Medium leaf	9.53	3.6	2.65297	Shrub type	Zhenfeng County. Guizhou Province	1178	1122.22	No	Yes	Bai Yue (BY)	pure1	GP01	Ⅳ	remove
GZ187	258	GD-13	Ancient landraces	Cultivation type	Camellia sinensis (L.) O. Kuntze	Ancient cultivar shrub, more than two hundred years	22.41	Medium leaf	7.2	3.045	2.36565	Shrub type	Dejiang County. Guizhou Province	1104	1094.44	No	No	Di Qiang (DQ)	pure1	GP01	Ⅳ	remove
GZ188	260	GDG-17	Ancient landraces	Cultivation type	Camellia sinensis (L.) O. Kuntze	Ancient cultivar shrub, more than two hundred years	22.815	Medium leaf	11.05	4.265	2.59092	Shrub type	Dejiang County. Guizhou Province	1104	1094.44	No	No	Di Qiang (DQ)	pure1	GP01	Ⅳ	remove
GZ189	261	GD-19	Ancient landraces	Cultivation type	Camellia sinensis (L.) O. Kuntze	Ancient cultivar shrub, more than two hundred years	24.905	Medium leaf	10.65	4.235	2.51619	Shrub type	Dejiang County. Guizhou Province	1104	1094.44	No	No	Di Qiang (DQ)	pure1	GP01	Ⅳ	keep
GZ190	263	GD-20	Ancient landraces	Cultivation type	Camellia sinensis (L.) O. Kuntze	Ancient cultivar shrub, more than two hundred years	27.535	Medium leaf	11.6	4.82	2.40648	Shrub type	Dejiang County. Guizhou Province	1104	1094.44	No	No	Di Qiang (DQ)	pure1	GP01	Ⅳ	remove
GZ191	265	GD-21	Ancient landraces	Cultivation type	Camellia sinensis (L.) O. Kuntze	Ancient cultivar shrub, more than one hundred years	23.61	Medium leaf	10.25	4.47	2.29175	Shrub type	Xingyi City. Guizhou Province	1200	1355.56	No	Yes	Bai Yue (BY)	pure3	GP03	Ⅴ	remove
GZ192	267	GD-31	Ancient landraces	Cultivation type	Camellia sinensis (L.) O. Kuntze	Ancient cultivar shrub, more than one hundred years	28.64	Medium leaf	11.6	4.6	2.52158	Shrub type	Xingyi City. Guizhou Province	1200	1355.56	No	Yes	Miao Man (MM)	pure1	GP01	Ⅳ	remove
GZ193	268	GD-52	Ancient landraces	Cultivation type	Camellia sinensis (L.) O. Kuntze	Ancient cultivar shrub, more than one hundred years	27.175	Medium leaf	9.6	3.81	2.52067	Shrub type	Xingyi City. Guizhou Province	1200	1355.56	No	Yes	Bai Yue (BY)	pure3	GP03	Ⅴ	keep
GZ194	269	YJ-Jiacha6	Ancient landraces	Cultivation type	Camellia sinensis (L.) O. Kuntze	Ancient cultivar shrub, more than one hundred years	32.82	Medium leaf	10.2	4.9	2.08018	Shrub type	Xingyi City. Guizhou Province	1300	1355.56	No	Yes	Miao Man (MM)	pure1	GP01	Ⅳ	remove
GZ195	270	YJ-Jiacha11	Ancient landraces	Cultivation type	Camellia sinensis (L.) O. Kuntze	Ancient cultivar shrub, more than one hundred years	26.14	Medium leaf	9.325	3.65	2.55631	Shrub type	Guanling County. Guizhou Province	1150	1244.44	Yes	No	Miao Man (MM)	pure1	GP01	Ⅳ	remove
GZ196	272	YJ-Jiacha12	Wild type accessions	Wild type	Camellia tachangensis F.C. Zhang	Ancient wild tree, more than one hundred years	29.115	Medium leaf	8	3.475	2.30027	Arbor type	Xingyi City. Guizhou Province	1320	1355.56	No	Yes	Miao Man (MM)	Mosaic	GP06	Ⅲ	keep
GZ197	273	DEJIANG-GONGLIN	Ancient landraces	Cultivation type	Camellia sinensis (L.) O. Kuntze	Ancient cultivar shrub, more than five hundred years	33.605	Medium leaf	6.25	3.175	1.96664	Shrub type	Xingyi City. Guizhou Province	1420	1355.56	No	Yes	Miao Man (MM)	pure5	GP05	Ⅵ	remove
GZ198	274	YJ-Jiacha1	Wild type accessions	Wild type	Camellia tachangensis F.C. Zhang	Ancient wild tree, more than one hundred years	24.055	Medium leaf	6.75	3.61	1.86687	Arbor type	Xingyi City. Guizhou Province	1875	1355.56	No	Yes	Miao Man (MM)	pure2	GP02	Ⅰ	remove
GZ199	275	YJ-Jiacha2	Wild type accessions	Wild type	Camellia tachangensis F.C. Zhang	Ancient wild tree, more than one hundred years	25.945	Medium leaf	7.85	3.535	2.22027	Arbor type	Xingyi City. Guizhou Province	1830	1355.56	No	Yes	Miao Man (MM)	pure2	GP02	Ⅰ	remove
GZ200	279	YJ-Jiacha3	Wild type accessions	Wild type	Camellia tachangensis F.C. Zhang	Ancient wild tree, more than one hundred years	74.02	Large leaf	8.25	3.015	2.73444	Arbor type	Xingyi City. Guizhou Province	949	1355.56	No	Yes	Miao Man (MM)	pure3	GP03	Ⅴ	remove
GZ201	280	YJ-Jiacha5	Ancient landraces	Cultivation type	Camellia sinensis (L.) O. Kuntze	Ancient cultivar shrub, more than one hundred years	18.305	Small leaf	5.9	3.265	1.80758	Shrub type	Xingyi City. Guizhou Province	1255	1355.56	No	Yes	Miao Man (MM)	pure1	GP01	Ⅳ	keep
GZ202	281	YJ-Jiacha6	Ancient landraces	Cultivation type	Camellia sinensis (L.) O. Kuntze	Ancient cultivar shrub, more than two hundred years	16.45	Small leaf	7.5	3.16	2.3758	Shrub type	Xingyi City. Guizhou Province	1355	1355.56	No	Yes	Miao Man (MM)	pure1	GP01	Ⅳ	keep
GZ203	282	YJ-Jiacha9	Wild type accessions	Wild type	Camellia taliensis (W.W. Smith) Melchior？	Ancient wild tree, more than one hundred years	27.705	Medium leaf	10.994	3.6	3.0539	Arbor type	Xingyi City. Guizhou Province	1342	1355.56	No	Yes	Miao Man (MM)	pure1	GP01	Ⅳ	remove
GZ204	283	TL-1BANMUSHU-9	Wild type accessions	Wild type	Camellia tachangensis F.C. Zhang	Ancient wild tree, more than one hundred years	35.815	Medium leaf	7.95	3.785	2.09997	Arbor type	Xingyi City. Guizhou Province	1365	1355.56	No	Yes	Miao Man (MM)	pure2	GP02	Ⅰ	keep
GZ205	284	YJ-Jiacha10	Ancient landraces	Cultivation type	Camellia sinensis (L.) O. Kuntze	Ancient cultivar shrub, more than one hundred years	25.285	Medium leaf	9.5	4.215	2.25388	Shrub type	Xingyi City. Guizhou Province	1255	1355.56	No	Yes	Bai Yue (BY)	pure3	GP03	Ⅴ	keep
GZ206	285	YJ-Jiacha13	Ancient landraces	Cultivation type	Camellia sinensis (L.) O. Kuntze	Ancient cultivar shrub, more than two hundred years	13.04	Small leaf	6.75	2.505	2.69516	Shrub type	Xingyi City. Guizhou Province	1300	1355.56	No	Yes	Miao Man (MM)	pure1	GP01	Ⅳ	remove
GZ207	286	SANHE-YI	Wild type accessions	Wild type	Camellia tachangensis F.C. Zhang	Ancient wild tree, more than one hundred years	23.54	Medium leaf	10.5089	3.2	3.28404	Arbor type	Xingyi City. Guizhou Province	1087	1355.56	No	Yes	Miao Man (MM)	pure1	GP01	Ⅳ	keep
GZ208	287	GUANLINNEN-1	Wild type accessions	Wild type	Camellia tachangensis F.C. Zhang	Ancient wild tree, more than one hundred years	36.63	Medium leaf	7.96	3.635	2.19203	Arbor type	Xingyi City. Guizhou Province	1340	1355.56	No	Yes	Miao Man (MM)	pure3	GP03	Ⅴ	remove
GZ209	288	YZ-4	Wild type accessions	Wild type	Camellia tachangensis F.C. Zhang	Ancient wild tree, more than one hundred years	16.27	Small leaf	4.695	2.8	1.67927	Arbor type	Xingyi City. Guizhou Province	1744	1355.56	No	Yes	Miao Man (MM)	pure2	GP02	Ⅰ	remove
GZ210	289	YZ-2	Wild type accessions	Wild type	Camellia tachangensis F.C. Zhang	Ancient wild tree, more than one hundred years	38.375	Medium leaf	7.41	3.455	2.14439	Arbor type	Xingyi City. Guizhou Province	1365	1355.56	No	Yes	Miao Man (MM)	pure2	GP02	Ⅰ	keep
GZ211	290	DZJC6	Wild type accessions	Wild type	Camellia tachangensis F.C. Zhang	Ancient wild tree, more than one hundred years	34.445	Medium leaf	7.17	2.515	2.85321	Arbor type	Xingyi City. Guizhou Province	1346	1355.56	No	Yes	Miao Man (MM)	Mosaic	GP06	Ⅲ	remove
GZ212	291	DZJC4	Wild type accessions	Wild type	Camellia taliensis (W.W. Smith) Melchior？	Ancient wild tree, more than one hundred years	34.505	Medium leaf	8.975	2.89	3.11222	Arbor type	Xingyi City. Guizhou Province	1270	1355.56	No	Yes	Miao Man (MM)	Mosaic	GP06	Ⅲ	remove
GZ213	292	DZJC2	Ancient landraces	Cultivation type	Camellia sinensis (L.) O. Kuntze	Ancient cultivar shrub, more than two hundred years	22.44	Medium leaf	5.795	2.35	2.46623	Shrub type	Xingyi City. Guizhou Province	1366	1355.56	No	Yes	Miao Man (MM)	pure5	GP05	Ⅵ	remove
GZ214	293	ZHENGAN1-1	Modern landraces	Cultivation type	Camellia sinensis (L.) O. Kuntze	Landraces	48.73	Large leaf	7.1	2.9	2.45281	Shrub type	Duyun City. Guizhou Province	1000	1311.11	Yes	Yes	Bai Yue (BY)	pure5	GP05	Ⅵ	remove
GZ215	294	ZHENGAN1-2	Ancient landraces	Cultivation type	Camellia sinensis (L.) O. Kuntze	Ancient cultivar shrub, more than two hundred years	27.63	Medium leaf	7.82	4.16	1.88162	Shrub type	Xingyi City. Guizhou Province	1385	1355.56	No	Yes	Miao Man (MM)	pure1	GP01	Ⅳ	keep
GZ216	295	ZHENGAN2	Modern landraces	Cultivation type	Camellia sinensis (L.) O. Kuntze	Landraces	31.34	Medium leaf	8.65	3.425	2.52496	Shrub type	Duyun City. Guizhou Province	1000	1311.11	Yes	Yes	Bai Yue (BY)	pure1	GP01	Ⅳ	keep
GZ217	296	QING4	Modern landraces	Cultivation type	Camellia sinensis (L.) O. Kuntze	Landraces	21.965	Medium leaf	4.085	3.43	1.19607	Shrub type	Shiqian County. Guizhou Province	1023	1044.44	Yes	Yes	Di Qiang (DQ)	Mosaic	GP06	Ⅲ	remove
GZ218	297	DAO1-5	Modern landraces	Cultivation type	Camellia sinensis (L.) O. Kuntze	Landraces	13.275	Small leaf	7.075	3.595	1.96843	Shrub type	Shiqian County. Guizhou Province	1023	1044.44	Yes	Yes	Di Qiang (DQ)	pure1	GP01	Ⅳ	remove
GZ219	298	DZ2	Modern landraces	Cultivation type	Camellia sinensis (L.) O. Kuntze	Landraces	63.06	Large leaf	7.75	3.5	2.21418	Shrub type	Shiqian County. Guizhou Province	1023	1044.44	Yes	Yes	Di Qiang (DQ)	pure3	GP03	Ⅴ	remove
GZ220	299	SH1-1(N469)	Modern landraces	Cultivation type	Camellia sinensis (L.) O. Kuntze	Landraces	15.485	Small leaf	6.795	2.96	2.29657	Shrub type	Shiqian County. Guizhou Province	1023	1044.44	Yes	Yes	Di Qiang (DQ)	pure1	GP01	Ⅳ	remove
GZ221	302	SH3	Modern landraces	Cultivation type	Camellia sinensis (L.) O. Kuntze	Landraces	15.81	Small leaf	8.57	3.895	2.19889	Shrub type	Shiqian County. Guizhou Province	1023	1044.44	Yes	Yes	Di Qiang (DQ)	pure1	GP01	Ⅳ	remove
GZ222	303	SH4	Modern landraces	Cultivation type	Camellia sinensis (L.) O. Kuntze	Landraces	40.69	Large leaf	6.54	3.475	1.88331	Shrub type	Shiqian County. Guizhou Province	1045	1044.44	Yes	Yes	Di Qiang (DQ)	pure1	GP01	Ⅳ	remove
GZ223	304	SH1-2	Modern landraces	Cultivation type	Camellia sinensis (L.) O. Kuntze	Landraces	38.61	Medium leaf	9.09	3.855	2.36374	Shrub type	Shiqian County. Guizhou Province	1045	1044.44	Yes	Yes	Di Qiang (DQ)	pure3	GP03	Ⅴ	remove
GZ224	306	DZ2	Modern landraces	Cultivation type	Camellia sinensis (L.) O. Kuntze	Landraces	34.61	Medium leaf	8.95	4.8	1.86337	Shrub type	Shiqian County. Guizhou Province	1045	1044.44	Yes	Yes	Di Qiang (DQ)	pure1	GP01	Ⅳ	remove
GZ225	307	DZJC5	Modern landraces	Cultivation type	Camellia sinensis (L.) O. Kuntze	Landraces	34.25	Medium leaf	4.855	2.755	1.78039	Shrub type	Shiqian County. Guizhou Province	1045	1044.44	Yes	Yes	Di Qiang (DQ)	pure1	GP01	Ⅳ	remove
GZ226	309	A-Gongcha	Wild type accessions	Wild type	Camellia tachangensis F.C. Zhang	Ancient wild tree, more than one hundred years	23.06	Medium leaf	4.27	2.5	1.72066	Arbor type	Xingyi City. Guizhou Province	1320	1355.56	No	Yes	Miao Man (MM)	Mosaic	GP06	Ⅲ	keep
GZ227	311	PUBAI-3YI	Modern landraces	Cultivation type	Camellia sinensis (L.) O. Kuntze	Landraces	19	Small leaf	5.775	2.44	2.36738	Shrub type	Shiqian County. Guizhou Province	1045	1044.44	Yes	Yes	Di Qiang (DQ)	pure1	GP01	Ⅳ	remove
GZ228	313	PUBAI-8YI	Modern landraces	Cultivation type	Camellia sinensis (L.) O. Kuntze	Landraces	37.41	Medium leaf	4.095	2.28	1.80051	Shrub type	Shiqian County. Guizhou Province	1045	1044.44	Yes	Yes	Di Qiang (DQ)	pure1	GP01	Ⅳ	remove
GZ229	314	PUBAI10	Modern landraces	Cultivation type	Camellia sinensis (L.) O. Kuntze	Landraces	18.005	Small leaf	4.925	2.21	2.22949	Shrub type	Shiqian County. Guizhou Province	1045	1044.44	Yes	Yes	Di Qiang (DQ)	pure1	GP01	Ⅳ	remove
GZ230	316	YI-1	Wild type accessions	Wild type	Camellia tachangensis F.C. Zhang	Ancient wild tree, more than one hundred years	31.795	Medium leaf	5.44	2.265	2.40254	Arbor type	Xingyi City. Guizhou Province	1366	1355.56	No	Yes	Miao Man (MM)	Mosaic	GP06	Ⅲ	keep
GZ231	317	SANHE-8	Wild type accessions	Wild type	Camellia tachangensis F.C. Zhang	Ancient wild tree, more than one hundred years	26.43	Medium leaf	6.105	3.36	1.82625	Arbor type	Xingyi City. Guizhou Province	1359	1355.56	No	Yes	Miao Man (MM)	Mosaic	GP06	Ⅲ	remove
GZ232	318	SANHE-9	Ancient landraces	Cultivation type	Camellia sinensis (L.) O. Kuntze	Ancient cultivar shrub, more than one hundred years	21.58	Medium leaf	6.13	3.395	1.80727	Shrub type	Liping County. Guizhou Province	1000	1266.67	Yes	Yes	Di Qiang (DQ)	Mosaic	GP06	Ⅲ	keep
GZ233	319	SANHE-10	Ancient landraces	Cultivation type	Camellia sinensis (L.) O. Kuntze	Ancient cultivar shrub, more than one hundred years	19.405	Small leaf	8.4	3.55	2.36587	Shrub type	Liping County. Guizhou Province	1000	1266.67	Yes	Yes	Di Qiang (DQ)	pure1	GP01	Ⅳ	keep
GZ234	320	SANHE7-2	Ancient landraces	Cultivation type	Camellia sinensis (L.) O. Kuntze	Ancient cultivar shrub, more than two hundred years	14.675	Small leaf	5.925	2.74	2.16804	Shrub type	Liping County. Guizhou Province	1178	1266.67	Yes	Yes	Di Qiang (DQ)	pure1	GP01	Ⅳ	keep
GZ235	321	SANHE-1	Ancient landraces	Cultivation type	Camellia sinensis (L.) O. Kuntze	Ancient cultivar shrub, more than two hundred years	11.88	Small leaf	6.01	2.14	2.80841	Shrub type	Liping County. Guizhou Province	1180	1266.67	Yes	Yes	Di Qiang (DQ)	pure1	GP01	Ⅳ	remove
GZ236	323	SANHE-2	Ancient landraces	Cultivation type	Camellia sinensis (L.) O. Kuntze	Ancient cultivar shrub, more than two hundred years	17.03	Small leaf	8.115	2.935	2.77042	Shrub type	Liping County. Guizhou Province	1178	1266.67	Yes	Yes	Di Qiang (DQ)	pure1	GP01	Ⅳ	remove
GZ237	324	SANHE7-3	Wild type accessions	Wild type	Camellia tachangensis F.C. Zhang	Ancient wild tree, more than two hundred years	26.035	Medium leaf	6.245	2.86	2.18357	Arbor type	Xingyi City. Guizhou Province	1744	1355.56	No	Yes	Miao Man (MM)	pure2	GP02	Ⅰ	remove
GZ238	326	SANHE-ZISEBIAN	Ancient landraces	Cultivation type	Camellia sinensis (L.) O. Kuntze	Ancient cultivar shrub, more than two hundred years	19.055	Small leaf	5.72	2.605	2.19458	Shrub type	Liping County. Guizhou Province	1185	1266.67	Yes	Yes	Di Qiang (DQ)	pure1	GP01	Ⅳ	remove
GZ239	327	SANHE-7	Ancient landraces	Cultivation type	Camellia sinensis (L.) O. Kuntze	Ancient cultivar shrub, more than two hundred years	17.56	Small leaf	8.605	3.61	2.39557	Shrub type	Liping County. Guizhou Province	1205	1266.67	Yes	Yes	Di Qiang (DQ)	pure1	GP01	Ⅳ	remove
GZ240	328	SANHE-9	Wild type accessions	Wild type	Camellia tachangensis F.C. Zhang	Ancient wild tree, more than one hundred years	22.12	Medium leaf	6.805	3.025	2.24913	Arbor type	Xingyi City. Guizhou Province	1365	1355.56	No	Yes	Miao Man (MM)	pure1	GP01	Ⅳ	remove
GZ241	329	SANHE-12	Wild type accessions	Wild type	Camellia taliensis (W.W. Smith) Melchior？	Ancient wild tree, more than one hundred years	25.15	Medium leaf	6.555	3.725	1.76869	Arbor type	Xingyi City. Guizhou Province	915	1355.56	No	Yes	Miao Man (MM)	pure1	GP01	Ⅳ	keep
GZ242	330	GUANLIN-1(YI)	Modern landraces	Cultivation type	Camellia sinensis (L.) O. Kuntze	Landraces	16.48	Small leaf	9.08	3.745	2.43381	Shrub type	Duyun City. Guizhou Province	1000	1311.11	Yes	Yes	Bai Yue (BY)	pure5	GP05	Ⅵ	remove
GZ243	331	GUANLIN-3	Ancient landraces	Cultivation type	Camellia sinensis (L.) O. Kuntze	Ancient cultivar shrub, more than one hundred years	35.355	Medium leaf	8.19	2.745	2.98738	Shrub type	Puding County. Guizhou Province	1210	1200	No	Yes	Di Qiang (DQ)	pure1	GP01	Ⅳ	keep
GZ244	333	GUANLIN-8	Ancient landraces	Cultivation type	Camellia sinensis (L.) O. Kuntze	Ancient cultivar shrub, more than one hundred years	33.845	Medium leaf	8.625	3.78	2.28388	Shrub type	Puding County. Guizhou Province	1024	1200	No	Yes	Di Qiang (DQ)	pure1	GP01	Ⅳ	remove
GZ245	335	GUANLIN-12	Wild type accessions	Wild type	Camellia tachangensis F.C. Zhang	Ancient wild tree, more than one hundred years	41.935	Large leaf	5.995	2.685	2.23609	Arbor type	Puan County. Guizhou Province	1731	1327.78	No	No	Miao Man (MM)	pure2	GP02	Ⅰ	remove
GZ246	336	DW-DAIDING(N542)	Wild type accessions	Wild type	Camellia tachangensis F.C. Zhang	Ancient wild tree, more than one hundred years	34.385	Medium leaf	4.49	2.175	2.06539	Arbor type	Puan County. Guizhou Province	1755	1327.78	No	No	Miao Man (MM)	pure2	GP02	Ⅰ	remove
GZ247	337	DAW0-6	Wild type accessions	Wild type	Camellia tachangensis F.C. Zhang	Ancient wild tree, more than one hundred years	40.065	Large leaf	7.945	3.675	2.16397	Arbor type	Puan County. Guizhou Province	1762	1327.78	No	No	Miao Man (MM)	pure2	GP02	Ⅰ	remove
GZ248	338	DW-DAIDING(N545)	Wild type accessions	Wild type	Camellia tachangensis F.C. Zhang	Ancient wild tree, more than one hundred years	27.425	Medium leaf	6.335	2.81	2.25792	Arbor type	Puan County. Guizhou Province	1755	1327.78	No	No	Miao Man (MM)	pure2	GP02	Ⅰ	remove
GZ249	339	DAWO5-2	Wild type accessions	Wild type	Camellia tachangensis F.C. Zhang	Ancient wild tree, more than one hundred years	37.515	Medium leaf	8.62	3.66	2.36255	Arbor type	Puan County. Guizhou Province	1768	1327.78	No	No	Miao Man (MM)	pure2	GP02	Ⅰ	remove
GZ250	340	GU20	Wild type accessions	Wild type	Camellia tachangensis F.C. Zhang	Ancient wild tree, more than one hundred years	20.875	Medium leaf	5.38	2.78	1.93086	Arbor type	Sandu County. Guizhou Province	883	1300	No	Yes	Miao Man (MM)	Mosaic	GP06	Ⅲ	remove
GZ251	341	GU2	Wild type accessions	Wild type	Camellia tachangensis F.C. Zhang	Ancient wild tree, more than one hundred years	14.9	Small leaf	9.25466	2.3	4.02376	Arbor type	Sandu County. Guizhou Province	1426	1300	No	Yes	Miao Man (MM)	pure2	GP02	Ⅰ	remove
GZ252	342	GU3	Wild type accessions	Wild type	Camellia tachangensis F.C. Zhang	Ancient wild tree, more than one hundred years	18.31	Small leaf	8.66	4.05	2.13766	Arbor type	Sandu County. Guizhou Province	1456	1300	No	Yes	Miao Man (MM)	pure2	GP02	Ⅰ	remove
GZ253	343	GU5	Wild type accessions	Wild type	Camellia tachangensis F.C. Zhang	Ancient wild tree, more than one hundred years	20.815	Medium leaf	6.92	3.1	2.23661	Arbor type	Sandu County. Guizhou Province	1486	1300	No	Yes	Miao Man (MM)	pure2	GP02	Ⅰ	remove
GZ254	344	GU-DAI	Wild type accessions	Wild type	Camellia tachangensis F.C. Zhang	Ancient wild tree, more than one hundred years	18.69	Small leaf	6.355	2.83	2.24431	Arbor type	Sandu County. Guizhou Province	1516	1300	No	Yes	Miao Man (MM)	pure2	GP02	Ⅰ	remove
GZ255	345	GU8	Wild type accessions	Wild type	Camellia tachangensis F.C. Zhang	Ancient wild tree, more than one hundred years	14.45	Small leaf	8.675	3.815	2.27489	Arbor type	Sandu County. Guizhou Province	1546	1300	No	Yes	Miao Man (MM)	pure2	GP02	Ⅰ	remove
GZ256	346	GU22	Wild type accessions	Wild type	Camellia tachangensis F.C. Zhang	Ancient wild tree, more than one hundred years	17.76	Small leaf	9.465	4.145	2.28263	Arbor type	Sandu County. Guizhou Province	1576	1300	No	Yes	Miao Man (MM)	pure2	GP02	Ⅰ	remove
GZ257	347	GU4	Wild type accessions	Wild type	Camellia tachangensis F.C. Zhang	Ancient wild tree, more than one hundred years	27.909	Medium leaf	8.86	4.5	1.9748	Arbor type	Sandu County. Guizhou Province	1606	1300	No	Yes	Miao Man (MM)	pure2	GP02	Ⅰ	remove
GZ258	348	GU18	Wild type accessions	Wild type	Camellia tachangensis F.C. Zhang	Ancient wild tree, more than one hundred years	22.585	Medium leaf	7.7	3.06	2.51758	Arbor type	Puan County. Guizhou Province	1636	1327.78	No	No	Miao Man (MM)	pure2	GP02	Ⅰ	remove
GZ259	349	GU-DAI(N562)	Wild type accessions	Wild type	Camellia tachangensis F.C. Zhang	Ancient wild tree, more than one hundred years	30.035	Medium leaf	7.325	2.655	2.75742	Arbor type	Puan County. Guizhou Province	1755	1327.78	No	No	Miao Man (MM)	pure2	GP02	Ⅰ	keep
GZ260	350	GU13	Ancient landraces	Cultivation type	Camellia sinensis (L.) O. Kuntze	Ancient cultivar shrub, more than two hundred years	12.7103	Small leaf	6.725	2.7	2.493	Shrub type	Guiding County. Guizhou Province	1000	1100	Yes	No	Bai Yue (BY)	pure5	GP05	Ⅵ	remove
GZ261	353	GU-DAI(N565)	Ancient landraces	Cultivation type	Camellia sinensis (L.) O. Kuntze	Ancient cultivar shrub, more than one hundred years	21.705	Medium leaf	4.885	2.97	1.6504	Shrub type	Shuicheng County. Guizhou Province	1140	1113.89	No	Yes	Di Qiang (DQ)	pure1	GP01	Ⅳ	remove
GZ262	354	GU-DAI(N566)	Ancient landraces	Cultivation type	Camellia sinensis (L.) O. Kuntze	Ancient cultivar shrub, more than one hundred years	9.85	Small leaf	7.365	3.46	2.14262	Shrub type	Shuicheng County. Guizhou Province	1140	1113.89	No	Yes	Di Qiang (DQ)	pure5	GP05	Ⅵ	remove
GZ263	355	GU19	Ancient landraces	Cultivation type	Camellia sinensis (L.) O. Kuntze	Ancient cultivar shrub, more than one hundred years	19.215	Small leaf	7.425	3.285	2.26023	Shrub type	Shuicheng County. Guizhou Province	1140	1113.89	No	Yes	Di Qiang (DQ)	pure1	GP01	Ⅳ	remove
GZ264	356	GU21	Wild type accessions	Wild type	Camellia tachangensis F.C. Zhang	Ancient wild tree, more than one hundred years	13.53	Small leaf	8.625	3.75	2.30359	Arbor type	Qinglong County. Guizhou Province	1178	1300	No	Yes	Miao Man (MM)	Mosaic	GP06	Ⅲ	remove
GZ265	357	DW-7	Wild type accessions	Wild type	Camellia gymnogyna Chang	Ancient wild tree, more than one hundred years	19.45	Small leaf	5.655	1.995	2.87094	Arbor type	Jinsha County. Guizhou Province	1240	877.778	No	Yes	Di Qiang (DQ)	Mosaic	GP06	Ⅲ	remove
GZ266	358	DW-DAI	Wild type accessions	Wild type	Camellia tachangensis F.C. Zhang	Ancient wild tree, more than one hundred years	10.23	Small leaf	6.22	2.47	2.51696	Arbor type	Nayong County. Guizhou Province	1432	1127.78	No	No	Di Qiang (DQ)	pure2	GP02	Ⅰ	remove
GZ267	361	DW-DAIDING(574)	Ancient landraces	Cultivation type	Camellia sinensis (L.) O. Kuntze	Ancient cultivar shrub, more than two hundred years	24.385	Medium leaf	7.09	3.085	2.30318	Shrub type	Huishui County. Guizhou Province	1280	1222.22	No	Yes	Bai Yue (BY)	pure1	GP01	Ⅳ	remove
GZ268	362	YUANCHA	Wild type accessions	Wild type	Camellia tachangensis F.C. Zhang	Ancient wild tree, more than one hundred years	22.25	Medium leaf	4.355	2.06	2.13135	Arbor type	Huishui County. Guizhou Province	1344	1222.22	No	Yes	Bai Yue (BY)	Mosaic	GP06	Ⅲ	keep
GZ269	363	SHITA-SHQ(576)	Wild type accessions	Wild type	Camellia tachangensis F.C. Zhang	Ancient wild tree, more than one hundred years	10.475	Small leaf	6.065	3.045	1.99716	Arbor type	Huishui County. Guizhou Province	1560	1222.22	No	Yes	Bai Yue (BY)	pure2	GP02	Ⅰ	remove
GZ270	364	SHITA-SHIPING1HAO	Ancient landraces	Cultivation type	Camellia sinensis (L.) O. Kuntze	Ancient cultivar shrub, more than two hundred years	19.07	Small leaf	7.005	2.97	2.36132	Shrub type	Huishui County. Guizhou Province	1280	1222.22	No	Yes	Bai Yue (BY)	pure1	GP01	Ⅳ	remove
GZ271	365	SHITA-SHIPING-15	Wild type accessions	Wild type	Camellia gymnogyna Chang	Ancient wild tree, more than one hundred years	20.345	Medium leaf	7.885	3.595	2.21229	Arbor type	Wuchuan County. Guizhou Province	892	1077.78	No	Yes	Pu Ren （PR)	Mosaic	GP06	Ⅲ	keep
GZ272	366	SHITA-SHIDONG	Wild type accessions	Wild type	Camellia tachangensis F.C. Zhang	Ancient wild tree, more than one hundred years	15.105	Small leaf	7.885	4.06	1.94521	Arbor type	Huishui County. Guizhou Province	1560	1222.22	No	Yes	Bai Yue (BY)	pure2	GP02	Ⅰ	remove
GZ273	367	SHITA-SHIDONG-11	Wild type accessions	Wild type	Camellia tachangensis F.C. Zhang	Ancient wild tree, more than one hundred years	25.065	Medium leaf	8.95	3.61	2.49486	Arbor type	Huishui County. Guizhou Province	1380	1222.22	No	Yes	Bai Yue (BY)	pure2	GP02	Ⅰ	keep
GZ274	368	SHITA-SHIDONG-10	Wild type accessions	Wild type	Camellia tachangensis F.C. Zhang	Ancient wild tree, more than one hundred years	17.085	Small leaf	6.67	2.35	2.83656	Arbor type	Huishui County. Guizhou Province	1560	1222.22	No	Yes	Bai Yue (BY)	pure2	GP02	Ⅰ	remove
GZ275	369	SHITA-SHITAI-DAIDING	Wild type accessions	Wild type	Camellia tachangensis F.C. Zhang	Ancient wild tree, more than one hundred years	26.3	Medium leaf	8.61	3.5	2.46608	Arbor type	Huishui County. Guizhou Province	1531	1222.22	No	Yes	Bai Yue (BY)	pure2	GP02	Ⅰ	remove
GZ276	370	SHITA-SHITAI-DAIDING(N585)	Ancient landraces	Cultivation type	Camellia sinensis (L.) O. Kuntze	Ancient cultivar shrub, more than two hundred years	10.075	Small leaf	8.745	4.01	2.18165	Shrub type	Huishui County. Guizhou Province	1280	1222.22	No	Yes	Bai Yue (BY)	pure1	GP01	Ⅳ	keep
GZ277	372	GU11	Ancient landraces	Cultivation type	Camellia sinensis (L.) O. Kuntze	Ancient cultivar shrub, more than two hundred years	7.99	Small leaf	9.775	4.275	2.28625	Shrub type	Zhenfeng County. Guizhou Province	1245	1122.22	No	Yes	Bai Yue (BY)	pure3	GP03	Ⅴ	remove
GZ278	374	SHITAI-3	Ancient landraces	Cultivation type	Camellia sinensis (L.) O. Kuntze	Ancient cultivar shrub, more than one hundred years	10.57	Small leaf	8.56	4.025	2.12618	Shrub type	Yanhe County. Guizhou Province	1100	1066.67	No	Yes	Di Qiang (DQ)	pure1	GP01	Ⅳ	remove
GZ279	375	SHITAI-5	Ancient landraces	Cultivation type	Camellia sinensis (L.) O. Kuntze	Ancient cultivar shrub, more than one hundred years	6.995	Small leaf	6.445	3.125	2.06539	Shrub type	Yanhe County. Guizhou Province	1100	1066.67	No	Yes	Di Qiang (DQ)	pure1	GP01	Ⅳ	keep
GZ280	376	SHITAI-6	Ancient landraces	Cultivation type	Camellia sinensis (L.) O. Kuntze	Ancient cultivar shrub, more than one hundred years	8.185	Small leaf	7.09	3.275	2.16768	Shrub type	Yanhe County. Guizhou Province	1100	1066.67	No	Yes	Di Qiang (DQ)	pure1	GP01	Ⅳ	keep
GZ281	377	XINGLAN-1	Ancient landraces	Cultivation type	Camellia gymnogyna Chang	Ancient cultivar shrub, more than one hundred years	9.245	Small leaf	5.975	3.35	1.79254	Shrub type	Yanhe County. Guizhou Province	1100	1066.67	No	Yes	Di Qiang (DQ)	Mosaic	GP06	Ⅲ	keep
GZ282	378	XINGLAN-3	Ancient landraces	Cultivation type	Camellia sinensis (L.) O. Kuntze	Ancient cultivar shrub, more than one hundred years	15.4	Small leaf	9.16667	2.4	3.81944	Shrub type	Yanhe County. Guizhou Province	1100	1066.67	No	Yes	Di Qiang (DQ)	pure1	GP01	Ⅳ	remove
GZ283	379	LAO-S22-1	Ancient landraces	Cultivation type	Camellia sinensis (L.) O. Kuntze	Ancient cultivar shrub, more than one hundred years	15.64	Small leaf	9.05	3.595	2.53706	Shrub type	Yanhe County. Guizhou Province	1100	1066.67	No	Yes	Di Qiang (DQ)	pure1	GP01	Ⅳ	keep
GZ284	380	LAO-S20-1	Ancient landraces	Cultivation type	Camellia sinensis (L.) O. Kuntze	Ancient cultivar shrub, more than one hundred years	12.155	Small leaf	6.24	2.615	2.38635	Shrub type	Yanhe County. Guizhou Province	1100	1066.67	No	Yes	Di Qiang (DQ)	pure1	GP01	Ⅳ	remove
GZ285	381	LAO-S20-2	Ancient landraces	Cultivation type	Camellia sinensis (L.) O. Kuntze	Ancient cultivar shrub, more than one hundred years	9.645	Small leaf	6.925	1.98969	3.48045	Shrub type	Yanhe County. Guizhou Province	1100	1066.67	No	Yes	Di Qiang (DQ)	pure1	GP01	Ⅳ	remove
GZ286	382	LAO-S25	Ancient landraces	Cultivation type	Camellia sinensis (L.) O. Kuntze	Ancient cultivar shrub, more than one hundred years	17.94	Small leaf	10.54	4.915	2.14565	Shrub type	Shuicheng County. Guizhou Province	1140	1113.89	No	Yes	Di Qiang (DQ)	pure1	GP01	Ⅳ	remove
GZ287	383	XINGLAN-5	Ancient landraces	Cultivation type	Camellia sinensis (L.) O. Kuntze	Ancient cultivar shrub, more than one hundred years	13.385	Small leaf	7.695	3.155	2.44061	Shrub type	Liuzhi County. Guizhou Province	1341	1300	No	Yes	Bai Yue (BY)	Mosaic	GP06	Ⅲ	remove
GZ288	384	LAO-S18	Ancient landraces	Cultivation type	Camellia sinensis (L.) O. Kuntze	Ancient cultivar shrub, more than one hundred years	11.18	Small leaf	8.245	3.31	2.48593	Shrub type	Qinglong County. Guizhou Province	1101	1300	No	Yes	Miao Man (MM)	Mosaic	GP06	Ⅲ	remove
GZ289	385	LEISHAN9	Ancient landraces	Cultivation type	Camellia sinensis (L.) O. Kuntze	Ancient cultivar shrub, more than one hundred years	23.39	Medium leaf	6.76	2.83	2.38797	Shrub type	Yanhe County. Guizhou Province	1100	1066.67	No	Yes	Di Qiang (DQ)	pure1	GP01	Ⅳ	keep
GZ290	386	GU1	Ancient landraces	Cultivation type	Camellia sinensis (L.) O. Kuntze	Ancient cultivar shrub, more than one hundred years	15.45	Small leaf	5.825	2.78	2.09507	Shrub type	Yanhe County. Guizhou Province	1100	1066.67	No	Yes	Di Qiang (DQ)	pure1	GP01	Ⅳ	remove
GZ291	387	N627	Ancient landraces	Cultivation type	Camellia sinensis (L.) O. Kuntze	Ancient cultivar shrub, more than one hundred years	18.26	Small leaf	5.11	2.065	2.47693	Shrub type	Yanhe County. Guizhou Province	1100	1066.67	No	Yes	Di Qiang (DQ)	pure1	GP01	Ⅳ	remove
GZ292	388	DUYUNXIAOYEYUANCHA	Ancient landraces	Cultivation type	Camellia sinensis (L.) O. Kuntze	Ancient cultivar shrub, more than two hundred years	25.505	Medium leaf	10.075	4.08	2.4724	Shrub type	Yanhe County. Guizhou Province	1250	1066.67	No	Yes	Di Qiang (DQ)	pure5	GP05	Ⅵ	remove
GZ293	389	DUOBEI-1	Ancient landraces	Cultivation type	Camellia sinensis (L.) O. Kuntze	Ancient cultivar shrub, more than one hundred years	16.94	Small leaf	6.06	2.84	2.13796	Shrub type	Yanhe County. Guizhou Province	1150	1066.67	No	Yes	Di Qiang (DQ)	pure1	GP01	Ⅳ	remove
GZ294	390	PUTUO-1	Wild type accessions	Wild type	Camellia tachangensis F.C. Zhang	Ancient wild tree, more than two hundred years	12.055	Small leaf	3.885	2.25	1.7238	Arbor type	Huishui County. Guizhou Province	1320	1222.22	No	Yes	Bai Yue (BY)	pure2	GP02	Ⅰ	remove
GZ295	391	PUTUO-2	Ancient landraces	Cultivation type	Camellia sinensis (L.) O. Kuntze	Ancient cultivar shrub, more than two hundred years	7.32	Small leaf	5.695	2.065	2.76863	Shrub type	Huishui County. Guizhou Province	1180	1222.22	No	Yes	Bai Yue (BY)	pure1	GP01	Ⅳ	keep
GZ296	392	PUTUO-3	Wild type accessions	Wild type	Camellia tachangensis F.C. Zhang	Ancient wild tree, more than two hundred years	21.905	Medium leaf	7.57	3.63	2.08319	Arbor type	Huishui County. Guizhou Province	1642	1222.22	No	Yes	Bai Yue (BY)	pure2	GP02	Ⅰ	remove
GZ297	393	PUTUO-4	Ancient landraces	Cultivation type	Camellia sinensis (L.) O. Kuntze	Ancient cultivar shrub, more than one hundred years	13.335	Small leaf	6.87	2.925	2.34743	Shrub type	Yanhe County. Guizhou Province	1150	1066.67	No	Yes	Di Qiang (DQ)	pure1	GP01	Ⅳ	keep
GZ298	394	PUTUO-5	Wild type accessions	Wild type	Camellia tachangensis F.C. Zhang	Ancient wild tree, more than two hundred years	23.735	Medium leaf	8.985	3.88	2.32059	Arbor type	Tongzi County. Guizhou Province	1369	961.111	Yes	No	Pu Ren （PR)	pure4	GP04	Ⅱ	remove
GZ299	395	SANDU-LIANGFENG-1	Ancient landraces	Cultivation type	Camellia sinensis (L.) O. Kuntze	Ancient cultivar shrub, more than two hundred years	11.255	Small leaf	4.905	2.595	1.91069	Shrub type	Yanhe County. Guizhou Province	1250	1066.67	No	Yes	Di Qiang (DQ)	pure1	GP01	Ⅳ	remove
GZ300	396	SANDU-LIANGFENG-2	Wild type accessions	Wild type	Camellia tachangensis F.C. Zhang	Ancient wild tree, more than three hundred years	14.8554	Small leaf	6.55	3.24	2.02027	Arbor type	Tongzi County. Guizhou Province	1360	961.111	Yes	No	Pu Ren （PR)	pure4	GP04	Ⅱ	remove
GZ301	397	SANDU-LIANGFENG-3	Wild type accessions	Wild type	Camellia tachangensis F.C. Zhang	Ancient wild tree, more than two hundred years	26.34	Medium leaf	6.22	2.81	2.21349	Arbor type	Tongzi County. Guizhou Province	1263	961.111	Yes	No	Pu Ren （PR)	pure4	GP04	Ⅱ	remove
GZ302	398	SANDU-LIANGFENG-7	Wild type accessions	Wild type	Camellia gymnogyna Chang	Ancient wild tree, more than two hundred years	16.095	Small leaf	8.395	3.565	2.35575	Arbor type	Tongzi County. Guizhou Province	1131	961.111	Yes	No	Pu Ren （PR)	Mosaic	GP06	Ⅲ	keep
GZ303	399	P19	Ancient landraces	Cultivation type	Camellia sinensis (L.) O. Kuntze	Ancient cultivar shrub, more than four hundred years	13.5	Small leaf	11.9	4.255	2.80255	Shrub type	Yanhe County. Guizhou Province	1376	1066.67	No	Yes	Di Qiang (DQ)	pure1	GP01	Ⅳ	keep
GZ304	400	P25	Ancient landraces	Cultivation type	Camellia sinensis (L.) O. Kuntze	Ancient cultivar shrub, more than one hundred years	29.44	Medium leaf	6.915	2.03	3.45273	Shrub type	Liuzhi County. Guizhou Province	1345	1300	No	Yes	Bai Yue (BY)	Mosaic	GP06	Ⅲ	remove
GZ305	401	P26	Wild type accessions	Wild type	Camellia gymnogyna Chang	Ancient wild tree, more than two hundred years	29.96	Medium leaf	7.085	2.79	2.54269	Arbor type	Wuchuan County. Guizhou Province	1085	1077.78	No	Yes	Pu Ren （PR)	pure4	GP04	Ⅱ	keep
GZ306	402	PUAN-DIGUA	Ancient landraces	Cultivation type	Camellia sinensis (L.) O. Kuntze	Ancient cultivar shrub, more than one hundred years	17.715	Small leaf	7.37	4.015	1.83836	Shrub type	Yanhe County. Guizhou Province	1165	1066.67	No	Yes	Di Qiang (DQ)	pure1	GP01	Ⅳ	remove
GZ307	403	PUAN-JIANGXIBO	Ancient landraces	Cultivation type	Camellia sinensis (L.) O. Kuntze	Ancient cultivar shrub, more than one hundred years	14.605	Small leaf	6.02	2.91	2.07123	Shrub type	Guanling County. Guizhou Province	1150	1244.44	Yes	No	Di Qiang (DQ)	pure1	GP01	Ⅳ	remove
GZ308	404	MO(GUIDINGNIAOWANGZHONG)	Wild type accessions	Wild type	Camellia gymnogyna Chang	Ancient wild tree, more than one hundred years	13.62	Small leaf	7.53	3	2.50982	Arbor type	Chishui County. Guizhou Province	1076	1038.89	Yes	Yes	Han Ren (HR)	pure1	GP01	Ⅳ	keep
GZ309	406	MUCHENG30	Wild type accessions	Wild type	Camellia tachangensis F.C. Zhang	Ancient wild tree, more than one hundred years	10.86	Small leaf	5.275	2.685	1.96983	Arbor type	Huishui County. Guizhou Province	896	1222.22	No	Yes	Bai Yue (BY)	Mosaic	GP06	Ⅲ	keep
GZ310	407	MUCHENG34	Ancient landraces	Cultivation type	Camellia sinensis (L.) O. Kuntze	Ancient cultivar shrub, more than one hundred years	19.1	Small leaf	6.285	3.225	1.95375	Shrub type	Renhuai County. Guizhou Province	920	872.222	No	Yes	Di Qiang (DQ)	Mosaic	GP06	Ⅲ	remove
GZ311	409	MUCHENG31	Wild type accessions	Wild type	Camellia tachangensis F.C. Zhang	Ancient wild tree, more than one hundred years	18.29	Small leaf	9.975	4.61	2.17447	Arbor type	Qinglong County. Guizhou Province	1147	1300	No	Yes	Miao Man (MM)	pure1	GP01	Ⅳ	keep
GZ312	410	JINSHA	Ancient landraces	Cultivation type	Camellia sinensis (L.) O. Kuntze	Ancient cultivar shrub, more than one hundred years	8.57	Small leaf	6.325	2.685	2.35341	Shrub type	Qinglong County. Guizhou Province	1050	1300	No	Yes	Miao Man (MM)	Mosaic	GP06	Ⅲ	remove
GZ313	411	NY-SHD	Ancient landraces	Cultivation type	Camellia sinensis (L.) O. Kuntze	Ancient cultivar shrub, more than three hundred years	11.525	Small leaf	6.605	2.89	2.2835	Shrub type	Shuicheng County. Guizhou Province	1178	1113.89	No	Yes	Di Qiang (DQ)	pure1	GP01	Ⅳ	keep
GZ314	413	HUISHUIGULU201510	Modern landraces	Cultivation type	Camellia sinensis (L.) O. Kuntze	Landraces	16.4	Small leaf	12	4.058	2.9728	Shrub type	Zhijin County. Guizhou Province	860	1377.78	No	No	Di Qiang (DQ)	pure5	GP05	Ⅵ	remove
GZ315	414	HUISHUIBAIXIANG201510	Ancient landraces	Cultivation type	Camellia sinensis (L.) O. Kuntze	Ancient cultivar shrub, more than one hundred years	6.7	Small leaf	6.655	2.53	2.62613	Shrub type	Qinglong County. Guizhou Province	1050	1300	No	Yes	Miao Man (MM)	Mosaic	GP06	Ⅲ	keep
GZ316	415	HUISHUIBAIXIANG201509	Wild type accessions	Wild type	Camellia tachangensis F.C. Zhang	Ancient wild tree, more than one hundred years	13.875	Small leaf	5.445	2.64	2.05747	Arbor type	Yanhe County. Guizhou Province	1085	1066.67	No	Yes	Di Qiang (DQ)	pure4	GP04	Ⅱ	keep
GZ317	416	HUISHUIGULU201501	Ancient landraces	Cultivation type	Camellia sinensis (L.) O. Kuntze	Ancient cultivar shrub, more than one hundred years	15.615	Small leaf	9.185	3.66	2.50591	Shrub type	Yanhe County. Guizhou Province	1785	1066.67	No	Yes	Di Qiang (DQ)	pure1	GP01	Ⅳ	keep
GZ318	418	WUCHUANHUANGDU3	Ancient landraces	Cultivation type	Camellia sinensis (L.) O. Kuntze	Ancient cultivar shrub, more than one hundred years	21.325	Medium leaf	6.02	2.945	2.04703	Shrub type	Xishui County. Guizhou Province	1161	922.222	Yes	No	Han Ren (HR)	pure1	GP01	Ⅳ	remove
GZ319	419	HUISHUIBAIXIANG07（JIA）	Wild type accessions	Wild type	Camellia gymnogyna Chang	Ancient wild tree, more than two hundred years	23.98	Medium leaf	6.81	2.65	2.56906	Arbor type	Xishui County. Guizhou Province	1263	922.222	Yes	No	Han Ren (HR)	Mosaic	GP06	Ⅲ	keep
GZ320	420	HUISHUIGULU201503	Ancient landraces	Cultivation type	Camellia gymnogyna Chang	Ancient cultivar shrub, more than one hundred years	11.78	Small leaf	5.145	2.405	2.14425	Shrub type	Jinsha County. Guizhou Province	1100	877.778	No	Yes	Di Qiang (DQ)	pure1	GP01	Ⅳ	keep
GZ321	421	HUISHUIGULU201504	Wild type accessions	Wild type	Camellia tachangensis F.C. Zhang	Ancient wild tree, more than one hundred years	22.68	Medium leaf	7.4	3.08	2.39935	Arbor type	Huishui County. Guizhou Province	1462	1222.22	No	Yes	Bai Yue (BY)	pure2	GP02	Ⅰ	remove
GZ322	422	HUISHUI-WEIZHI	Modern landraces	Cultivation type	Camellia sinensis (L.) O. Kuntze	Landraces	26.295	Medium leaf	7.52	2.905	2.58601	Shrub type	Zhijin County. Guizhou Province	860	1377.78	No	No	Di Qiang (DQ)	pure5	GP05	Ⅵ	remove
GZ323	423	ZHENFENG4	Wild type accessions	Wild type	Camellia tachangensis F.C. Zhang	Ancient wild tree, more than one hundred years	31.37	Medium leaf	12.95	4.9	2.65102	Arbor type	Wuchuan County. Guizhou Province	1108	1077.78	No	Yes	Pu Ren （PR)	pure2	GP02	Ⅰ	remove
GZ324	424	YANHE2333	Wild type accessions	Wild type	Camellia gymnogyna Chang	Ancient wild tree, more than two hundred years	25.92	Medium leaf	5.05	6.09	0.829239	Arbor type	Wuchuan County. Guizhou Province	1096	1077.78	No	Yes	Pu Ren （PR)	pure4	GP04	Ⅱ	keep
GZ325	425	YANHE691	Ancient landraces	Cultivation type	Camellia gymnogyna Chang	Ancient cultivar shrub, more than one hundred years	15.09	Small leaf	7.175	3.03	2.36581	Shrub type	Jinsha County. Guizhou Province	1087	877.778	No	Yes	Di Qiang (DQ)	pure1	GP01	Ⅳ	remove
GZ326	426	YANHE700	Wild type accessions	Wild type	Camellia gymnogyna Chang	Ancient wild tree, more than two hundred years	17.415	Small leaf	5.735	2.15	2.66701	Arbor type	Jinsha County. Guizhou Province	1076	877.778	No	Yes	Di Qiang (DQ)	Mosaic	GP06	Ⅲ	keep
GZ327	427	YANHE00962	Ancient landraces	Cultivation type	Camellia sinensis (L.) O. Kuntze	Ancient cultivar shrub, more than one hundred years	15.01	Small leaf	4.91	1.985	2.47394	Shrub type	Xishui County. Guizhou Province	1161	922.222	Yes	No	Han Ren (HR)	pure1	GP01	Ⅳ	keep
GZ328	428	YANHE3047	Ancient landraces	Cultivation type	Camellia sinensis (L.) O. Kuntze	Ancient cultivar shrub, more than one hundred years	12.8684	Small leaf	7.03	2.615	2.68663	Shrub type	Zhijin County. Guizhou Province	1210	1377.78	No	No	Di Qiang (DQ)	pure1	GP01	Ⅳ	keep
GZ329	430	YANHE05	Ancient landraces	Cultivation type	Camellia sinensis (L.) O. Kuntze	Ancient cultivar shrub, more than one hundred years	12.23	Small leaf	4.545	2.49	1.83896	Shrub type	Chishui County. Guizhou Province	1013	1038.89	Yes	Yes	Han Ren (HR)	pure1	GP01	Ⅳ	remove
GZ330	431	YANHE0001	Wild type accessions	Wild type	Camellia gymnogyna Chang	Ancient wild tree, more than one hundred years	10.2215	Small leaf	6.335	2.305	2.75235	Arbor type	Renhuai County. Guizhou Province	942	872.222	No	Yes	Di Qiang (DQ)	pure1	GP01	Ⅳ	keep
GZ331	432	MUCHENG32	Wild type accessions	Wild type	Camellia gymnogyna Chang	Ancient wild tree, more than three hundred years	38.945	Medium leaf	9.05	3.63	2.49537	Arbor type	Daozhen County. Guizhou Province	893	966.667	No	No	Di Qiang (DQ)	Mosaic	GP06	Ⅲ	keep
GZ332	433	LIUZHI1	Wild type accessions	Wild type	Camellia gymnogyna Chang	Ancient wild tree, more than one hundred years	18.255	Small leaf	9	4.025	2.23278	Arbor type	Wuchuan County. Guizhou Province	1160	1077.78	No	Yes	Pu Ren （PR)	Mosaic	GP06	Ⅲ	keep
GZ333	435	SHAZI4-2015	Wild type accessions	Wild type	Camellia tachangensis F.C. Zhang	Ancient wild tree, more than one hundred years	20.545	Medium leaf	8.15	3.535	2.30726	Arbor type	Wuchuan County. Guizhou Province	1067	1077.78	No	Yes	Pu Ren （PR)	pure4	GP04	Ⅱ	remove
GZ334	437	YANHE1053	Wild type accessions	Wild type	Camellia tachangensis F.C. Zhang	Ancient wild tree, more than one hundred years	14.365	Small leaf	8.55	3.285	2.61849	Arbor type	Jinsha County. Guizhou Province	1108	877.778	No	Yes	Di Qiang (DQ)	pure4	GP04	Ⅱ	remove
GZ335	438	YANHE01191	Ancient landraces	Cultivation type	Camellia sinensis (L.) O. Kuntze	Ancient cultivar shrub, more than one hundred years	12.16	Small leaf	8.825	3.485	2.53326	Shrub type	Xishui County. Guizhou Province	1170	922.222	Yes	No	Han Ren (HR)	pure1	GP01	Ⅳ	keep
GZ336	439	YANHE1487	Modern landraces	Cultivation type	Camellia sinensis (L.) O. Kuntze	Landraces	7.95	Small leaf	8.48	3.73	2.28068	Shrub type	Renhuai County. Guizhou Province	880	872.222	No	Yes	Di Qiang (DQ)	Mosaic	GP06	Ⅲ	remove
GZ337	440	YANHE1128	Ancient landraces	Cultivation type	Camellia sinensis (L.) O. Kuntze	Ancient cultivar shrub, more than one hundred years	12.885	Small leaf	11.525	5.03	2.29128	Shrub type	Zhenfeng County. Guizhou Province	1178	1122.22	No	Yes	Miao Man (MM)	pure1	GP01	Ⅳ	remove
GZ338	441	HUISHUININGWANG-1	Ancient landraces	Cultivation type	Camellia sinensis (L.) O. Kuntze	Ancient cultivar shrub, more than one hundred years	6.57	Small leaf	7.15	2.115	3.38677	Shrub type	Jinsha County. Guizhou Province	1045	877.778	No	Yes	Di Qiang (DQ)	pure1	GP01	Ⅳ	remove
GZ339	442	HUISHUININGWANG-2	Modern landraces	Cultivation type	Camellia sinensis (L.) O. Kuntze	Landraces	8.82	Small leaf	7.1	4.075	1.74247	Shrub type	Zhijin County. Guizhou Province	880	1377.78	No	No	Di Qiang (DQ)	pure5	GP05	Ⅵ	remove
GZ340	443	HUISHUIMENGJIANG	Modern landraces	Cultivation type	Camellia sinensis (L.) O. Kuntze	Landraces	20.645	Medium leaf	7.15	3.015	2.37129	Shrub type	Chishui County. Guizhou Province	890	1038.89	Yes	Yes	Han Ren (HR)	pure5	GP05	Ⅵ	remove
GZ341	444	YANHE1095	Wild type accessions	Wild type	Camellia gymnogyna Chang	Ancient wild tree, more than one hundred years	15.08	Small leaf	8.15	3.625	2.24952	Arbor type	Xishui County. Guizhou Province	936	922.222	Yes	No	Han Ren (HR)	pure4	GP04	Ⅱ	remove
GZ342	445	TONGZIDA6	Ancient landraces	Cultivation type	Camellia sinensis (L.) O. Kuntze	Ancient cultivar shrub, more than one hundred years	26.19	Medium leaf	7.35	4.055	1.81174	Shrub type	Yanhe County. Guizhou Province	1785	1066.67	No	Yes	Di Qiang (DQ)	pure1	GP01	Ⅳ	remove
GZ343	446	YANHE668	Ancient landraces	Cultivation type	Camellia sinensis (L.) O. Kuntze	Ancient cultivar shrub, more than one hundred years	9.49	Small leaf	5.1	2.995	1.7029	Shrub type	Yanhe County. Guizhou Province	1134	1066.67	No	Yes	Di Qiang (DQ)	pure1	GP01	Ⅳ	keep
GZ344	447	TONGZIDA5	Wild type accessions	Wild type	Camellia gymnogyna Chang	Ancient wild tree, around fIve hundred years	15.945	Small leaf	4.9	2.9	1.68817	Arbor type	Tongzi County. Guizhou Province	1230	961.111	Yes	No	Pu Ren （PR)	pure4	GP04	Ⅱ	keep
GZ345	448	TONGZIDA2	Ancient landraces	Cultivation type	Camellia sinensis (L.) O. Kuntze	Ancient cultivar shrub, more than one hundred years	13.13	Small leaf	5.2	2.6	2	Shrub type	Tongzi County. Guizhou Province	1230	961.111	Yes	No	Di Qiang (DQ)	pure1	GP01	Ⅳ	keep
GZ346	449	TONGZIDA4	Ancient landraces	Cultivation type	Camellia sinensis (L.) O. Kuntze	Ancient cultivar shrub, more than one hundred years	22.435	Medium leaf	8.90278	3.6	2.47299	Shrub type	Yanhe County. Guizhou Province	1140	1066.67	No	Yes	Di Qiang (DQ)	pure1	GP01	Ⅳ	keep
GZ347	453	LANGDAI-xiaoye	Ancient landraces	Cultivation type	Camellia gymnogyna Chang	Ancient cultivar shrub, more than one hundred years	10.575	Small leaf	8.15	3.65	2.23496	Shrub type	Jinsha County. Guizhou Province	1045	877.778	No	Yes	Di Qiang (DQ)	pure1	GP01	Ⅳ	keep
GZ348	454	WUCHUANHUANGDU-1	Modern landraces	Cultivation type	Camellia sinensis (L.) O. Kuntze	Landraces	14.8	Small leaf	9.7	3.85	2.57955	Shrub type	Daozhen County. Guizhou Province	1030	966.667	No	No	Di Qiang (DQ)	pure5	GP05	Ⅵ	remove
GZ349	455	YANHE00993	Ancient landraces	Cultivation type	Camellia sinensis (L.) O. Kuntze	Ancient cultivar shrub, more than five hundred years	22.25	Medium leaf	9.35	3.5	2.69984	Shrub type	Shuicheng County. Guizhou Province	1210	1113.89	No	Yes	Di Qiang (DQ)	Mosaic	GP06	Ⅲ	remove
GZ350	456	GUANLING-xiaoye	Ancient landraces	Cultivation type	Camellia sinensis (L.) O. Kuntze	Ancient cultivar shrub, more than five hundred years	13.135	Small leaf	9.3	3.35	2.78571	Shrub type	Shuicheng County. Guizhou Province	1210	1113.89	No	Yes	Di Qiang (DQ)	Mosaic	GP06	Ⅲ	keep
GZ351	457	CSH-HTP201509	Ancient landraces	Cultivation type	Camellia sinensis (L.) O. Kuntze	Ancient cultivar shrub, around six hundred years	16.95	Small leaf	9.15	4.55	2.0068	Shrub type	Liuzhi County. Guizhou Province	1350	1300	No	Yes	Bai Yue (BY)	Mosaic	GP06	Ⅲ	remove
GZ352	458	HUISHUININGWANG201501	Ancient landraces	Cultivation type	Camellia sinensis (L.) O. Kuntze	Ancient cultivar shrub, more than one hundred years	10.6	Small leaf	9.55	4	2.39629	Shrub type	Jinsha County. Guizhou Province	1045	877.778	No	Yes	Di Qiang (DQ)	pure1	GP01	Ⅳ	keep
GZ353	459	RH-Xy-wd	Wild type accessions	Wild type	Camellia gymnogyna Chang	Ancient wild tree, more than one hundred years	15.195	Small leaf	9.25	3.95	2.34564	Arbor type	Jinsha County. Guizhou Province	893	877.778	No	Yes	Di Qiang (DQ)	pure1	GP01	Ⅳ	keep
GZ354	460	SHAZIC	Wild type accessions	Wild type	Camellia gymnogyna Chang	Ancient wild tree, more than one hundred years	12.77	Small leaf	8.75	3.65	2.40523	Arbor type	Jinsha County. Guizhou Province	1146	877.778	No	Yes	Di Qiang (DQ)	Mosaic	GP06	Ⅲ	keep
GZ355	461	MUCHENG162	Ancient landraces	Cultivation type	Camellia sinensis (L.) O. Kuntze	Ancient cultivar shrub, more than one hundred years	14.345	Small leaf	5.95	2.8	2.13205	Shrub type	Xishui County. Guizhou Province	1187	922.222	Yes	No	Han Ren (HR)	pure1	GP01	Ⅳ	remove
GZ356	462	ZHIJIN-YMB201501	Wild type accessions	Wild type	Camellia tachangensis F.C. Zhang	Ancient wild tree, more than three hundred years	36.545	Medium leaf	7	2.95	2.36521	Arbor type	Xingyi City. Guizhou Province	1396	1355.56	No	Yes	Miao Man (MM)	Mosaic	GP06	Ⅲ	remove
GZ357	463	SHAZI-C	Ancient landraces	Cultivation type	Camellia sinensis (L.) O. Kuntze	Ancient cultivar shrub, more than one hundred years	12.67	Small leaf	6.3	3.1	2.03226	Shrub type	Zhijin County. Guizhou Province	1250	1377.78	No	No	Di Qiang (DQ)	pure1	GP01	Ⅳ	remove
GZ358	465	TONGYAN1149	Ancient landraces	Cultivation type	Camellia sinensis (L.) O. Kuntze	Ancient cultivar shrub, more than one hundred years	10.82	Small leaf	6.95	3.2	2.18374	Shrub type	Chishui County. Guizhou Province	1013	1038.89	Yes	Yes	Han Ren (HR)	pure1	GP01	Ⅳ	remove
GZ359	466	TONGYAN667	Wild type accessions	Wild type	Camellia gymnogyna Chang	Ancient wild tree, more than one hundred years	25.405	Medium leaf	7.15	3.35	2.13929	Arbor type	Jinsha County. Guizhou Province	976	877.778	No	Yes	Di Qiang (DQ)	Mosaic	GP06	Ⅲ	keep
GZ360	467	XISHUI-10yue	Ancient landraces	Cultivation type	Camellia sinensis (L.) O. Kuntze	Ancient cultivar shrub, more than one hundred years	13.29	Small leaf	5.55	2.35	2.3587	Shrub type	Chishui County. Guizhou Province	1013	1038.89	Yes	Yes	Han Ren (HR)	pure1	GP01	Ⅳ	keep
GZ361	468	XISHUI-6yue	Modern landraces	Cultivation type	Camellia sinensis (L.) O. Kuntze	Landraces	13.565	Small leaf	6.76	3.35	2.02518	Shrub type	Jinsha County. Guizhou Province	790	877.778	No	Yes	Di Qiang (DQ)	Mosaic	GP06	Ⅲ	remove
GZ362	469	JINSHA-YCZ-MLZ	Modern landraces	Cultivation type	Camellia sinensis (L.) O. Kuntze	Landraces	9.28	Small leaf	6.945	2.75	2.53408	Shrub type	Qixingguan District. Guizhou Province	1130	841.722	Yes	Yes	Di Qiang (DQ)	pure5	GP05	Ⅵ	remove
GZ363	470	ZHIJIN-YMZBYJX	Modern landraces	Cultivation type	Camellia sinensis (L.) O. Kuntze	Landraces	16.41	Small leaf	8.37245	2.8	2.99016	Shrub type	Jinsha County. Guizhou Province	790	877.778	No	Yes	Di Qiang (DQ)	Mosaic	GP06	Ⅲ	remove
GZ364	480	WUCHUAN-	Modern landraces	Cultivation type	Camellia sinensis (L.) O. Kuntze	Landraces	23.08	Medium leaf	8.04181	4.1	1.96142	Shrub type	Qixingguan District. Guizhou Province	1130	841.722	Yes	Yes	Di Qiang (DQ)	pure5	GP05	Ⅵ	remove
GZ365	481	JINSHA-YCZ201504	Modern landraces	Cultivation type	Camellia sinensis (L.) O. Kuntze	Landraces	16.335	Small leaf	6.65	3.07	2.16391	Shrub type	Qixingguan District. Guizhou Province	1211	841.722	Yes	Yes	Di Qiang (DQ)	pure5	GP05	Ⅵ	remove
GZ366	482	JINSHA-GH5313	Modern landraces	Cultivation type	Camellia sinensis (L.) O. Kuntze	Landraces	9.315	Small leaf	8.45	3.325	2.53986	Shrub type	Zhijin County. Guizhou Province	880	1377.78	No	No	Di Qiang (DQ)	pure5	GP05	Ⅵ	remove
GZ367	483	XSH-SL201507	Wild type accessions	Wild type	Camellia tachangensis F.C. Zhang	Ancient wild tree, more than one hundred years	7.315	Small leaf	8	3.24	2.47108	Arbor type	Nayong County. Guizhou Province	1650	1127.78	No	No	Di Qiang (DQ)	pure2	GP02	Ⅰ	remove
GZ368	484	ZJZB201505	Wild type accessions	Wild type	Camellia tachangensis F.C. Zhang	Ancient wild tree, more than one hundred years	13.845	Small leaf	6.65	3.325	2	Arbor type	Qixingguan District. Guizhou Province	1174	841.722	Yes	Yes	Di Qiang (DQ)	Mosaic	GP06	Ⅲ	keep
GZ369	485	CSH-WTX201505	Ancient landraces	Cultivation type	Camellia sinensis (L.) O. Kuntze	Ancient cultivar shrub, more than one hundred years	8.465	Small leaf	6.36466	1.9	3.34982	Shrub type	Jinsha County. Guizhou Province	1146	877.778	No	Yes	Di Qiang (DQ)	pure1	GP01	Ⅳ	keep
GZ370	486	RH-Xy-201505	Wild type accessions	Wild type	Camellia tachangensis F.C. Zhang	Ancient wild tree, more than one hundred years	10.965	Small leaf	6.81056	2.3	2.96111	Arbor type	Nayong County. Guizhou Province	1680	1127.78	No	No	Di Qiang (DQ)	pure2	GP02	Ⅰ	remove
GZ371	487	Daozhen-LL2	Ancient landraces	Cultivation type	Camellia sinensis (L.) O. Kuntze	Ancient cultivar shrub, more than one hundred years	24.625	Medium leaf	8.58014	4.1	2.09272	Shrub type	Liping County. Guizhou Province	1155	1266.67	Yes	Yes	Di Qiang (DQ)	pure1	GP01	Ⅳ	keep
GZ372	488	DZ4(SBSH)	Ancient landraces	Cultivation type	Camellia sinensis (L.) O. Kuntze	Ancient cultivar shrub, more than one hundred years	27.235	Medium leaf	8.64603	4.5	1.92134	Shrub type	Liping County. Guizhou Province	1155	1266.67	Yes	Yes	Di Qiang (DQ)	pure1	GP01	Ⅳ	remove
GZ373	489	DZ6	Ancient landraces	Cultivation type	Camellia sinensis (L.) O. Kuntze	Ancient cultivar shrub, more than one hundred years	21.625	Medium leaf	7.53484	4.1	1.83777	Shrub type	Liping County. Guizhou Province	1155	1266.67	Yes	Yes	Di Qiang (DQ)	Mosaic	GP06	Ⅲ	remove
GZ374	490	JINSHA-GH201506-2	Ancient landraces	Cultivation type	Camellia sinensis (L.) O. Kuntze	Ancient cultivar shrub, more than one hundred years	21.095	Medium leaf	7.93045	3.8	2.08696	Shrub type	Qinglong County. Guizhou Province	1101	1300	No	Yes	Miao Man (MM)	Mosaic	GP06	Ⅲ	remove
GZ375	491	XSH-SL-9se	Ancient landraces	Cultivation type	Camellia sinensis (L.) O. Kuntze	Ancient cultivar shrub, more than one hundred years	23.07	Medium leaf	8.275	3.25	2.54616	Shrub type	Qinglong County. Guizhou Province	1123	1300	No	Yes	Miao Man (MM)	Mosaic	GP06	Ⅲ	remove
GZ376	492	RH-XT-SH	Ancient landraces	Cultivation type	Camellia sinensis (L.) O. Kuntze	Ancient cultivar shrub, more than one hundred years	23.785	Medium leaf	8.725	3.26	2.67404	Shrub type	Qinglong County. Guizhou Province	1110	1300	No	Yes	Miao Man (MM)	Mosaic	GP06	Ⅲ	remove
GZ377	493	SANHE(98)	Ancient landraces	Cultivation type	Camellia sinensis (L.) O. Kuntze	Ancient cultivar shrub, more than one hundred years	43.49	Large leaf	8.8	4.08	2.15644	Shrub type	Liuzhi County. Guizhou Province	1341	1300	No	Yes	Bai Yue (BY)	pure3	GP03	Ⅴ	remove
GZ378	494	JS-YC201503	Wild type accessions	Wild type	Camellia tachangensis F.C. Zhang	Ancient wild tree, more than one hundred years	11.355	Small leaf	9.1	3.83	2.37582	Arbor type	Qinglong County. Guizhou Province	1165	1300	No	Yes	Miao Man (MM)	Mosaic	GP06	Ⅲ	keep
GZ379	495	ZJZB-YJY	Wild type accessions	Wild type	Camellia tachangensis F.C. Zhang	Ancient wild tree, more than one hundred years	21.705	Medium leaf	8.2	3.63	2.26192	Arbor type	Zhenfeng County. Guizhou Province	1373	1122.22	No	Yes	Bai Yue (BY)	Mosaic	GP06	Ⅲ	keep
GZ380	496	CSHMCB201509	Wild type accessions	Wild type	Camellia tachangensis F.C. Zhang	Ancient wild tree, more than one hundred years	16.17	Small leaf	12.525	5.57	2.25157	Arbor type	Zhenfeng County. Guizhou Province	1373	1122.22	No	Yes	Bai Yue (BY)	Mosaic	GP06	Ⅲ	keep
GZ381	497	XISHUI-SW	Wild type accessions	Wild type	Camellia tachangensis F.C. Zhang	Ancient wild tree, more than one hundred years	22.17	Medium leaf	11.3	5.34	2.1216	Arbor type	Zhenfeng County. Guizhou Province	896	1122.22	No	Yes	Miao Man (MM)	pure1	GP01	Ⅳ	keep
GZ382	498	TY01041	Wild type accessions	Wild type	Camellia tachangensis F.C. Zhang	Ancient wild tree, more than one hundred years	22.37	Medium leaf	10.2	4.3	2.37255	Arbor type	Zhenfeng County. Guizhou Province	1370	1122.22	No	Yes	Bai Yue (BY)	Mosaic	GP06	Ⅲ	keep
GZ383	499	TY08	Modern landraces	Cultivation type	Camellia sinensis (L.) O. Kuntze	Landraces	11.455	Small leaf	12.075	3.6	3.36493	Shrub type	Huaxi. Guizhou Province	1055	1011.11	No	Yes	Bai Yue (BY)	pure5	GP05	Ⅵ	remove
GZ384	500	TZ-chongcha	Ancient landraces	Cultivation type	Camellia sinensis (L.) O. Kuntze	Ancient cultivar shrub, around six hundred years	10.16	Small leaf	7.925	3.185	2.49231	Shrub type	Huaxi. Guizhou Province	1215	1011.11	No	Yes	Bai Yue (BY)	pure1	GP01	Ⅳ	keep
GZ385	502	TY00011	Ancient landraces	Cultivation type	Camellia sinensis (L.) O. Kuntze	Ancient cultivar shrub, more than one hundred years	20.6774	Medium leaf	9.075	3.255	2.79078	Shrub type	Yuqing County. Guizhou Province	986	1038.89	Yes	Yes	Di Qiang (DQ)	pure1	GP01	Ⅳ	keep
GZ386	503	JINSHA-GH201510	Modern landraces	Cultivation type	Camellia sinensis (L.) O. Kuntze	Landraces	22.33	Medium leaf	9.925	3.7	2.68247	Shrub type	Guiding County. Guizhou Province	1000	1100	Yes	No	Miao Man (MM)	pure5	GP05	Ⅵ	keep
GZ387	504	Daozhen-LL3	Modern landraces	Cultivation type	Camellia sinensis (L.) O. Kuntze	Landraces	27.925	Medium leaf	9.825	4.06	2.4201	Shrub type	Guiding County. Guizhou Province	1000	1100	Yes	No	Miao Man (MM)	pure1	GP01	Ⅳ	keep
GZ388	505	MUCHENG29	Modern landraces	Cultivation type	Camellia sinensis (L.) O. Kuntze	Landraces	24.465	Medium leaf	8.925	3.705	2.41551	Shrub type	Guiding County. Guizhou Province	1000	1100	Yes	No	Miao Man (MM)	pure5	GP05	Ⅵ	remove
GZ389	506	MUCHENG33	Modern landraces	Cultivation type	Camellia sinensis (L.) O. Kuntze	Landraces	23.335	Medium leaf	8.93	4.065	2.19705	Shrub type	Guiding County. Guizhou Province	1000	1100	Yes	No	Miao Man (MM)	pure5	GP05	Ⅵ	remove
GZ390	507	LIUZHI2	Modern landraces	Cultivation type	Camellia sinensis (L.) O. Kuntze	Landraces	31.475	Medium leaf	8.875	3.84	2.31179	Shrub type	Guiding County. Guizhou Province	1000	1100	Yes	No	Miao Man (MM)	Mosaic	GP06	Ⅲ	keep
GZ391	508	JINSHA-GH5310	Modern landraces	Cultivation type	Camellia sinensis (L.) O. Kuntze	Landraces	28.71	Medium leaf	10.45	4.16	2.51219	Shrub type	Guiding County. Guizhou Province	1000	1100	Yes	No	Miao Man (MM)	Mosaic	GP06	Ⅲ	keep
GZ392	509	JINSHA-GH150041	Modern landraces	Cultivation type	Camellia sinensis (L.) O. Kuntze	Landraces	27.4	Medium leaf	11.05	4.1	2.6965	Shrub type	Guiding County. Guizhou Province	1000	1100	Yes	No	Miao Man (MM)	pure1	GP01	Ⅳ	remove
GZ393	510	XSH-SL201508	Modern landraces	Cultivation type	Camellia sinensis (L.) O. Kuntze	Landraces	12.52	Small leaf	10.1	3.16	3.19952	Shrub type	Guiding County. Guizhou Province	1000	1100	Yes	No	Miao Man (MM)	pure1	GP01	Ⅳ	keep
GZ394	511	XYQS-4	Modern landraces	Cultivation type	Camellia tachangensis F.C. Zhang	Landraces	15.58	Small leaf	8.2	3.675	2.23636	Shrub type	Guiding County. Guizhou Province	1000	1100	Yes	No	Miao Man (MM)	Mosaic	GP06	Ⅲ	keep
GZ395	512	ZJZB-YJY201504	Modern landraces	Cultivation type	Camellia sinensis (L.) O. Kuntze	Landraces	14.65	Small leaf	9.55	3.295	2.90041	Shrub type	Guiding County. Guizhou Province	1000	1100	Yes	No	Miao Man (MM)	pure1	GP01	Ⅳ	remove
GZ396	513	CSH-YHCG	Modern landraces	Cultivation type	Camellia sinensis (L.) O. Kuntze	Landraces	16.735	Small leaf	10.75	4.09	2.62921	Shrub type	Guiding County. Guizhou Province	1000	1100	Yes	No	Miao Man (MM)	pure1	GP01	Ⅳ	keep
GZ397	514	JINSHA-GH5312	Modern landraces	Cultivation type	Camellia sinensis (L.) O. Kuntze	Landraces	17.96	Small leaf	7.25	3.91	1.85481	Shrub type	Guiding County. Guizhou Province	1000	1100	Yes	No	Miao Man (MM)	pure5	GP05	Ⅵ	remove
GZ398	515	ChishuiQT201503	Ancient landraces	Cultivation type	Camellia sinensis (L.) O. Kuntze	Ancient cultivar shrub, more than two hundred years	9.8	Small leaf	7.55	3.07	2.46131	Shrub type	Guian new City. Guizhou Province	1100	1055.56	Yes	Yes	Han Ren (HR)	pure1	GP01	Ⅳ	remove
GZ399	516	JINSHA-YCZ201506	Ancient landraces	Cultivation type	Camellia sinensis (L.) O. Kuntze	Ancient cultivar shrub, more than two hundred years	16.96	Small leaf	9.315	3.83	2.43133	Shrub type	Guian new City. Guizhou Province	1100	1055.56	Yes	Yes	Han Ren (HR)	pure1	GP01	Ⅳ	remove
GZ400	517	QXGQGD201503	Ancient landraces	Cultivation type	Camellia sinensis (L.) O. Kuntze	Ancient cultivar shrub, more than two hundred years	14.32	Small leaf	8.55	3.865	2.21579	Shrub type	Guian new City. Guizhou Province	1100	1055.56	Yes	Yes	Han Ren (HR)	pure1	GP01	Ⅳ	remove
GZ401	518	JINSHA-YMZB201506-3	Ancient landraces	Cultivation type	Camellia sinensis (L.) O. Kuntze	Ancient cultivar shrub, more than two hundred years	16.5974	Small leaf	7.375	3.215	2.29739	Shrub type	Guian new City. Guizhou Province	1100	1055.56	Yes	Yes	Han Ren (HR)	pure1	GP01	Ⅳ	remove
GZ402	519	QXGQGD201502	Ancient landraces	Cultivation type	Camellia sinensis (L.) O. Kuntze	Ancient cultivar shrub, more than two hundred years	22.8267	Medium leaf	7.7	4.235	1.8176	Shrub type	Guian new City. Guizhou Province	1100	1055.56	Yes	Yes	Han Ren (HR)	pure1	GP01	Ⅳ	keep
GZ403	520	QXG-QY-QGD201502	Ancient landraces	Cultivation type	Camellia sinensis (L.) O. Kuntze	Ancient cultivar shrub, more than two hundred years	15.335	Small leaf	7.325	3.455	2.11939	Shrub type	Guian new City. Guizhou Province	1100	1055.56	Yes	Yes	Han Ren (HR)	pure1	GP01	Ⅳ	remove
GZ404	521	ZJZB201503	Ancient landraces	Cultivation type	Camellia sinensis (L.) O. Kuntze	Ancient cultivar shrub, more than two hundred years	21.115	Medium leaf	9.1	3.92	2.32196	Shrub type	Guian new City. Guizhou Province	1100	1055.56	Yes	Yes	Han Ren (HR)	pure1	GP01	Ⅳ	remove
GZ405	523	NY-SHD201501(2)	Ancient landraces	Cultivation type	Camellia sinensis (L.) O. Kuntze	Ancient cultivar shrub, more than two hundred years	19.465	Small leaf	8.55	4.205	2.04154	Shrub type	Guian new City. Guizhou Province	1100	1055.56	Yes	Yes	Han Ren (HR)	pure1	GP01	Ⅳ	keep
GZ406	527	QIXING201501	Ancient landraces	Cultivation type	Camellia sinensis (L.) O. Kuntze	Ancient cultivar shrub, more than two hundred years	16.66	Small leaf	11.925	5.89	2.02651	Shrub type	Guian new City. Guizhou Province	1100	1055.56	Yes	Yes	Han Ren (HR)	pure1	GP01	Ⅳ	remove
GZ407	540	JS-YC201502	Modern landraces	Cultivation type	Camellia sinensis (L.) O. Kuntze	Breeding variety	15.2939	Small leaf	6.925	3.155	2.19408	Shrub type	Fujian Province						pure5	GP05	Ⅵ	remove
GZ408	541	NY-SHD201502	Modern landraces	Cultivation type	Camellia sinensis (L.) O. Kuntze	Breeding variety	31.006	Medium leaf	10.725	4.13	2.60169	Shrub type	Zhejiang Province						pure5	GP05	Ⅵ	remove
GZ409	542	LP-ZB	Modern landraces	Cultivation type	Camellia sinensis (L.) O. Kuntze	Breeding variety	63.2998	Large leaf	14.55	6.215	2.34126	Shrub type	Hunan Province						pure5	GP05	Ⅵ	remove
GZ410	543	LSJ4-2	Modern landraces	Cultivation type	Camellia sinensis (L.) O. Kuntze	Breeding variety	41.6955	Large leaf	11.4	5.225	2.18752	Shrub type	Fujian Province						pure5	GP05	Ⅵ	remove
GZ411	544	LSJ-263	Ancient landraces	Cultivation type	Camellia sinensis (L.) O. Kuntze	Ancient cultivar shrub, more than one hundred years	48.1931	Large leaf	12.785	5.385	2.37481	Shrub type	Yuqing County. Guizhou Province	1000	1038.89	Yes	Yes	Di Qiang (DQ)	pure1	GP01	Ⅳ	remove
GZ412	545	QLSZ1	Ancient landraces	Cultivation type	Camellia sinensis (L.) O. Kuntze	Ancient cultivar shrub, more than one hundred years	39.878	Medium leaf	12.425	4.585	2.7099	Shrub type	Yuqing County. Guizhou Province	1034	1038.89	Yes	Yes	Di Qiang (DQ)	pure1	GP01	Ⅳ	remove
GZ413	N10	Qiancha1	Modern landraces	Cultivation type	Camellia sinensis (L.) O. Kuntze	Breeding variety	21.5387	Medium leaf	8.43	3.65	2.30959	Shrub type	Guizhou Province						pure1	GP01	Ⅳ	remove
GZ414	N8	J8	Ancient landraces	Cultivation type	Camellia sinensis (L.) O. Kuntze	Ancient cultivar shrub, more than two hundred years	17.595	Small leaf	7.935	2.955	2.68504	Shrub type	Huaxi. Guizhou Province	1215	1011.11	No	Yes	Bai Yue (BY)	pure1	GP01	Ⅳ	remove
GZ415	N9	J9-1	Ancient landraces	Cultivation type	Camellia sinensis (L.) O. Kuntze	Ancient cultivar shrub, more than two hundred years	24.475	Medium leaf	8.85	3.685	2.40134	Shrub type	Huaxi. Guizhou Province	1215	1011.11	No	Yes	Bai Yue (BY)	pure1	GP01	Ⅳ	remove

## Sheet: Table S2
Table S2 Statistics of the number and ratio of the accessions of cultivation status, species classification and indigenous communities in six inferred populations.
Inferential population	Numbers	Cultivation status	Numbers of cultivation status	Ratio of cultivation status	Species classification	Number of species classification	Ratio of species classification	Indigenous communities	Number of indigenous communities	Ratio of indigenous communities
GP01	175	Ancient landraces	131	0.749	C. sinensis	154	0.88	BY	27	0.154
		Modern landraces	26	0.149	C. tachangensis	5	0.029	HR	17	0.097
		Wild type accessions	18	0.103	Near C. taliensis	2	0.011	MM	26	0.149
					C. gymnogyna	14	0.08	PR	17	0.097
								DQ	87	0.497
								OT	1	0.006
GP02	51	Wild type accessions	51	1	C. tachangensis	51	1	BY	10	0.196
								MM	37	0.725
								PR	1	0.02
								DQ	3	0.059
GP03	29	Ancient landraces	18	0.621	C. sinensis	21	0.724	BY	20	0.69
		Modern landraces	3	0.103	C. tachangensis	7	0.241	MM	4	0.138
		Wild type accessions	8	0.276	C. gymnogyna	1	0.034	PR	1	0.034
								DQ	4	0.138
GP04	18	Wild type accessions	18	1	C. tachangensis	6	0.333333	HR	1	0.056
					C. gymnogyna	12	0.666667	PR	15	0.833
								DQ	2	0.111
GP05	43	Ancient landraces	6	0.14	C. sinensis	43	1	BY	14	0.326
		Modern landraces	37	0.86				HR	1	0.023
								MM	6	0.14
								PR	1	0.023
								DQ	17	0.395
								OT	4	0.093
GP06	99	Ancient landraces	19	0.192	C. sinensis	33	0.333	BY	18	0.182
		Modern landraces	16	0.162	C. tachangensis	31	0.313	HR	1	0.01
		Wild type accessions	64	0.646	Near C. taliensis	3	0.03	MM	34	0.343
					C. gymnogyna	32	0.323	PR	20	0.202
								DQ	26	0.263
Total	415	-	415	-	-	415	-	-	415	-

## Sheet: Table S3
Table S3 Statistics of the number and ratio of the accessions of near ancient hubs and near rivers in six inferred populations.
Inferential population	Numbers	Number of near ancient hubs	Ratio of near ancient hubs	Number of near rivers	Ratio of near rivers
GP01	175	47	0.269	130	0.743
GP02	51	6	0.118	26	0.51
GP03	29	12	0.414	25	0.862
GP04	18	5	0.278	13	0.722
GP05	43	19	0.442	28	0.651
GP06	99	19	0.192	78	0.788
Total	415	-	-	-	-
