# Supplementary material for: Genome-wide association study, population structure, and genetic diversity of the tea plant in Guizhou Plateau
Source: BMC Plant Biol. 2024 Jan 30;24:79. doi: 10.1186/s12870-024-04761-x (PMC10826100; doi:10.1186/s12870-024-04761-x)
Supplement: Supplementary file 2 — Additional file 2: table S1. The quality control data of 415 tea accessions. Table S2. Statistics of heterozygosity rate of 99,363 SNPs in 415 tea accessions.Table S3. Percentage of transition and transversion SNPs identified using genotyping-by-sequencing. Table S4. Genetic diversity of 415 tea accessions in Guizhou Plateau. Table S5. The Nm and pairwise genetic distance among five indigenous community populations. Table S6. The Nm and pairwise genetic distance among six inferred populations of 415 accessions. [file 12870_2024_4761_MOESM2_ESM.xlsx]

## Sheet: Table S1
Table S1 The quality control data of 415 tea accessions
Serial No.	DNA- ID	Bases	GC(%)	Q20(%)	Q30(%)	Read	ALL map	ALL map %
GZ1	1	538233920	44.025	97.6	93.165	3844528	2613507	0.6798
GZ2	2	1175729240	42.83	97.625	93.98	8398066	5665730	0.6746
GZ3	3	1141718480	43.635	97.54	93.795	8155132	5321612	0.6525
GZ4	5	1273044360	44.54	97.595	92.89	9093174	5939572	0.6532
GZ5	8	809879280	44.31	97.515	93.755	5784852	3990657	0.6898
GZ6	12	562287320	44.895	98.37	95.94	4016338	2717380	0.6766
GZ7	13	564084080	43.755	97.885	94.585	4029172	2798500	0.6946
GZ8	15	618787400	43.03	98.01	95.19	4419910	2833948	0.6412
GZ9	18	773254160	44.285	97.57	92.865	5523244	3454702	0.6255
GZ10	20	526662920	45.205	96.57	91.39	3761878	2544199	0.6763
GZ11	21	427535080	44.28	97.41	93.415	3053822	2125419	0.696
GZ12	22	452309760	43.625	97.51	92.875	3230784	2131760	0.6598
GZ13	23	509694360	45.44	98.3	95.765	3640674	2436383	0.6692
GZ14	24	1889578320	44.69	97.505	92.555	13496988	8705710	0.645
GZ15	25	521425520	45.48	98.35	95.87	3724468	2482831	0.6666
GZ16	26	491977920	43.855	97.93	94.985	3514128	2211496	0.6293
GZ17	27	1266987680	43.585	97.95	94.63	9049912	6245384	0.6901
GZ18	28	966663600	43.845	97.595	93.88	6904740	4668216	0.6761
GZ19	29	1834827960	44.25	97.305	93.25	13105914	8833275	0.674
GZ20	30	491652280	44.1	97.535	93.77	3511802	2302729	0.6557
GZ21	31	2459726360	43.62	97.355	93.395	17569474	12004299	0.6832
GZ22	32	450317560	43.995	97.845	94.57	3216554	2178299	0.6772
GZ23	33	1862475720	44.285	98.535	96.35	13303398	8736078	0.6567
GZ24	34	2469890920	43.8	98.475	96.215	17642078	11456082	0.6494
GZ25	35	819154280	42.945	98.885	96.86	5851102	3779152	0.6459
GZ26	36	1588516440	44.745	98.445	96.105	11346546	7502305	0.6612
GZ27	37	3777992960	44.825	97.38	93.335	26985664	17579825	0.6515
GZ28	38	495752320	45.02	98.28	95.685	3541088	2404652	0.6791
GZ29	39	959446600	43.195	97.635	93.98	6853190	4856223	0.7086
GZ30	40	581431760	44.405	98.115	95.255	4153084	2777802	0.6689
GZ31	41	1772139600	44.53	98.49	96.24	12658140	8594511	0.679
GZ32	42	432880000	44.74	98.445	96.085	3092000	2102209	0.6799
GZ33	43	1187477480	44.29	97.56	93.795	8481982	5661105	0.6674
GZ34	44	949900280	45.245	97.71	93.245	6785002	4604628	0.6786
GZ35	45	542847200	44.425	97.535	93.745	3877480	2634242	0.6794
GZ36	46	1159749360	43.875	97.56	93.79	8283924	5421700	0.6545
GZ37	47	726254223	43.44	98.535	95.795	6027006	3868757	0.6419
GZ38	48	526014160	43.135	97.24	93.205	3757244	2386139	0.6351
GZ39	51	551413800	44.04	97.805	94.35	3938670	2677741	0.6799
GZ40	60	782081440	43.705	97.475	93.585	5586296	3936884	0.7047
GZ41	61	777246400	44.145	97.255	93.155	5551760	3800856	0.6846
GZ42	62	1268142120	43.33	97.765	94.36	9058158	6177201	0.6819
GZ43	63	688434040	44.91	98.415	96.03	4917386	3356011	0.6825
GZ44	64	643637680	44.925	98.335	95.88	4597412	3137604	0.6825
GZ45	65	1148871920	45.015	98.285	95.745	8206228	5552416	0.6766
GZ46	67	496812960	44.33	97.535	93.755	3548664	2357527	0.6643
GZ47	68	918379560	43.01	98.49	96.07	6559854	4337888	0.6613
GZ48	69	3476988760	44.94	97.505	93.67	24835634	16515670	0.665
GZ49	70	567935760	45.005	98.22	95.595	4056684	2730884	0.6732
GZ50	71	798745640	45.005	98.425	96.11	5705326	3828018	0.671
GZ51	72	506709560	45.005	98.41	96.045	3619354	2427184	0.6706
GZ52	73	648648280	46.57	96.6	91.615	4633202	2515927	0.543
GZ53	74	1518898920	44.505	97.64	94.04	10849278	7346896	0.6772
GZ54	75	1316126560	44.895	98.535	96.3	9400904	6352168	0.6757
GZ55	76	485706760	44.65	96.195	90.515	3469334	2221681	0.6404
GZ56	77	739512760	45.25	98.415	96.04	5282234	3598143	0.6812
GZ57	78	1103304440	43.765	97.715	94.2	7880746	5356606	0.6797
GZ58	79	1254243760	43.81	97.41	93.485	8958884	5807909	0.6483
GZ59	80	734893320	44.1	97.765	94.365	5249238	3567478	0.6796
GZ60	81	913486000	45.025	98.485	96.22	6524900	4431670	0.6792
GZ61	82	879448640	43.485	98.465	95.64	6281776	3965088	0.6312
GZ62	83	556912440	45.175	98.425	96.055	3977946	2676699	0.6729
GZ63	84	1039042760	45.19	94.385	86.02	7421734	4755228	0.6407
GZ64	85	580495160	45.23	98.445	96.115	4146394	2805835	0.6767
GZ65	86	674465680	45.025	95.195	87.995	4817612	3157088	0.6553
GZ66	87	592767560	44.76	97.395	93.435	4234054	2824143	0.667
GZ67	88	1019598440	43.33	97.485	93.655	7282846	4876182	0.6695
GZ68	89	930329400	45.12	97.515	93.715	6645210	4491558	0.6759
GZ69	90	439279120	43.05	98.09	95.025	3137708	2029592	0.6468
GZ70	91	672855120	45.105	97.67	94.19	4806108	3171055	0.6598
GZ71	92	921337200	43.965	97.425	93.535	6580980	4275255	0.6496
GZ72	93	1450958040	43.085	98.445	95.6	10363986	6672947	0.6439
GZ73	94	623646240	44.395	98.7	96.415	4454616	2520688	0.5659
GZ74	96	701631425	43.625	98.49	95.68	5102774	3167141	0.6207
GZ75	97	1617043960	43.255	97.815	94.44	11550314	8008954	0.6934
GZ76	98	592218760	46.22	94.67	86.725	4230134	2738781	0.6474
GZ77	100	779607920	45.375	97.56	92.825	5568628	2889868	0.519
GZ78	101	562165240	45.455	97.685	94.195	4015466	2638321	0.657
GZ79	102	991983160	44.545	96.63	90.43	7085594	4511882	0.6368
GZ80	103	626497480	45.46	97.79	94.445	4474982	2954388	0.6602
GZ81	107	472690400	41.93	98.185	95.075	3376360	2351115	0.6963
GZ82	108	632200520	43.51	97.83	94.785	4515718	2852107	0.6316
GZ83	109	779522800	43.88	97.395	93.45	5568020	3622812	0.6506
GZ84	110	802986520	45.18	97.56	93.035	5735618	3642564	0.6351
GZ85	111	1423875320	44.115	97.395	93.475	10170538	6356163	0.625
GZ86	112	654168200	43.895	97.58	93.865	4672630	3008612	0.6439
GZ87	113	797009640	45.645	94.91	87.32	5692926	3334419	0.5857
GZ88	114	551192320	45.36	94.97	87.54	3937088	2448745	0.622
GZ89	115	2842159600	43.655	97.625	94.005	20301140	13524979	0.6662
GZ90	116	659484840	44.285	97.34	93.365	4710606	3108321	0.6599
GZ91	117	544152000	45.12	95.22	88.015	3886800	2401786	0.6179
GZ92	118	1295664160	43.88	98.81	96.77	9254744	6294324	0.6801
GZ93	119	787173520	43.55	99.145	97.505	5622668	3763050	0.6693
GZ94	120	1493444120	44.895	97.525	92.61	10667458	6445359	0.6042
GZ95	121	4317414360	44.76	98.33	95.855	30838674	20792511	0.6742
GZ96	122	487009880	45.435	97.595	93.94	3478642	2310746	0.6643
GZ97	123	500891160	44.83	98.345	95.86	3577794	2406941	0.6727
GZ98	124	711044600	43.185	97.62	94.11	5078890	3293964	0.6486
GZ99	126	1256597440	45.59	92.98	82.65	8975696	5765021	0.6423
GZ100	127	2780122520	44.57	96.61	90.335	19858018	13009326	0.6551
GZ101	128	1476080480	44.64	98.4	95.99	10543432	7062586	0.6699
GZ102	129	603843520	44.985	98.35	95.885	4313168	2929726	0.6793
GZ103	130	405487880	44.76	97.59	93.845	2896342	1977922	0.6829
GZ104	131	553001400	45	98.455	96.15	3950010	2659045	0.6732
GZ105	132	1818266520	42.095	97.335	93.4	12987618	8594957	0.6618
GZ106	133	917622720	43.79	98.15	95.255	6554448	4507287	0.6877
GZ107	134	495421640	44.405	98.325	95.42	3538726	2338830	0.6609
GZ108	135	615034840	44.53	98.295	95.55	4393106	2941091	0.6695
GZ109	136	1320833920	43.33	97.64	94	9434528	6448124	0.6835
GZ110	137	1229539640	43.71	97.785	94.37	8782426	5978525	0.6807
GZ111	138	2743047160	45.015	96.385	89.785	19593194	12636800	0.645
GZ112	139	1335974920	43.6	97.875	94.58	9542678	6680467	0.7001
GZ113	140	1753599960	43.435	98.065	95	12525714	8605942	0.6871
GZ114	141	863123240	43.21	98.31	95.26	6165166	4150047	0.6731
GZ115	142	478766712	43.64	98.535	95.905	3469324	2094231	0.6036
GZ116	143	2078984880	42.4	97.89	94.575	14849892	10063247	0.6777
GZ117	144	606971680	46.08	94.85	87.085	4335512	2784955	0.6424
GZ118	145	1110853520	43.86	97.46	93.63	7934668	4960730	0.6252
GZ119	146	716122960	45.47	95.185	87.97	5115164	3288437	0.6429
GZ120	147	483593880	44.23	98.685	96.465	3454242	2125838	0.6154
GZ121	148	689041702	43.065	98.88	96.815	6070852	3932821	0.6478
GZ122	149	1695570800	44.015	97.89	94.545	12111220	8139680	0.6721
GZ123	150	513222360	45.975	97.565	93.36	3665874	2394580	0.6532
GZ124	151	591598840	43.525	98.72	96.32	4225706	2640857	0.625
GZ125	152	509035240	44.075	98.575	95.99	3635966	2035352	0.5598
GZ126	153	729475600	45.895	98.075	95.225	5210540	3501484	0.672
GZ127	154	1503600840	43.26	98.49	95.665	10740006	6762578	0.6297
GZ128	155	805858338	43.865	98.735	96.555	5797542	3382079	0.5834
GZ129	157	675402840	44.275	98.525	95.875	4824306	3265995	0.677
GZ130	161	670533080	46	96.735	92.015	4789522	2788501	0.5822
GZ131	168	685429640	45.01	97.71	94.26	4895926	3311056	0.6763
GZ132	171	634192720	43.945	97.88	94.585	4529948	3158673	0.6973
GZ133	172	497612080	43.505	98.635	96.12	3554372	2216835	0.6237
GZ134	173	791603262	44.21	98.69	96.45	5778126	3378450	0.5847
GZ135	177	573510280	46.32	95.53	88.79	4096502	2323562	0.5672
GZ136	178	1657727120	43.175	97.535	93.8	11840908	7562182	0.6386
GZ137	179	504864640	43.88	97.495	93.15	3606176	2257799	0.6261
GZ138	180	447448120	43.025	98.58	96.005	3196058	1968502	0.6159
GZ139	181	572718720	43.585	98.705	96.52	4090848	2463792	0.6023
GZ140	182	736323840	42.99	97.505	93.73	5259456	3420986	0.6504
GZ141	183	796034120	44.01	97.59	93.05	5685958	3623329	0.6372
GZ142	184	1854867840	43.395	97.46	93.62	13249056	8616460	0.6503
GZ143	185	776497120	43.655	97.68	94.06	5546408	3736661	0.6737
GZ144	186	487238640	44.905	96.235	90.62	3480276	2190321	0.6294
GZ145	187	1118106080	42.89	98.675	96.235	7986472	5224002	0.6541
GZ146	190	500672760	44.565	96.765	90.75	3576234	2277286	0.6368
GZ147	192	482304760	45.52	95.375	88.26	3445034	2316391	0.6724
GZ148	193	597500960	42.705	97.415	93.52	4267864	2729760	0.6396
GZ149	194	490750344	43.18	98.585	96.13	3662316	2232536	0.6096
GZ150	195	605322200	44.115	98.4	96.235	4323730	2495643	0.5772
GZ151	199	31106040	44.03	97.56	93.785	222186	145917	0.6567
GZ152	200	515368000	45.81	97.47	93.7	3681200	2411652	0.6551
GZ153	201	520850120	44	97.715	94.705	3720358	2249464	0.6046
GZ154	202	1031943640	43.685	97.71	94.2	7371026	5183172	0.7032
GZ155	203	467689320	45.53	95.99	90.085	3340638	2096341	0.6275
GZ156	204	515832240	44.74	95.155	87.955	3684516	2301854	0.6247
GZ157	205	493359720	45.83	94.935	87.275	3523998	2032408	0.5767
GZ158	206	617864240	43.98	96.11	90.245	4413316	2892379	0.6554
GZ159	207	2383634960	44.37	98.115	95.435	17025964	11123651	0.6533
GZ160	208	1507639280	45.16	97.31	93.175	10768852	6975618	0.6478
GZ161	209	417716600	45.445	97.18	92.375	2983690	1772857	0.5942
GZ162	210	621672800	44.415	97.845	94.535	4440520	3046599	0.6861
GZ163	211	1811192320	43.565	97.925	94.68	12937088	8917597	0.6893
GZ164	212	885135440	45.625	97.99	95.125	6322396	4242681	0.6711
GZ165	213	556282720	45.49	98.06	95.265	3973448	2688191	0.6765
GZ166	214	518230160	45.9	97.53	93.215	3701644	2416395	0.6528
GZ167	215	606324880	45.495	95.1	87.795	4330892	2917038	0.6735
GZ168	216	1325267720	45.175	98.125	95.415	9466198	6425695	0.6788
GZ169	217	583462880	46.08	96.71	90.63	4167592	2639265	0.6333
GZ170	219	722397200	44.495	97.91	94.79	5159980	3380723	0.6552
GZ171	221	563717840	46.085	97.96	94.955	4026556	2662802	0.6613
GZ172	224	466385080	46.41	96.19	90.455	3331322	2164492	0.6497
GZ173	227	528048920	45.095	97.54	93.865	3771778	2556032	0.6777
GZ174	233	948649240	42.7	98.4	95.995	6776066	4574454	0.6751
GZ175	234	1185226625	41.4	98.635	96.46	8619830	5699641	0.6612
GZ176	235	500921680	46.01	96.62	91.66	3578012	2235945	0.6249
GZ177	237	943169640	45.15	96.905	92.38	6736926	4229213	0.6278
GZ178	239	542275160	45.545	96.5	90.045	3873394	2180367	0.5629
GZ179	240	646485498	43.715	98.74	96.58	4842588	2933160	0.6057
GZ180	241	765032800	42.45	98.78	96.625	5464520	3677458	0.673
GZ181	244	408293200	45.225	97.24	92.575	2916380	1852387	0.6352
GZ182	245	1097759320	45.83	96.885	92.29	7841138	4760399	0.6071
GZ183	249	1167996200	45.765	97.605	92.94	8342830	5352219	0.6415
GZ184	251	93560571	45.98	97.465	93.54	846702	561839	0.6636
GZ185	252	805066080	43.78	98.39	95.42	5750472	3881343	0.675
GZ186	255	688798880	43.69	97.665	94.05	4919992	3284127	0.6675
GZ187	258	499570120	45.34	97.5	93.845	3568358	2450746	0.6868
GZ188	260	1408940120	41.68	98.555	96.335	10063858	6642280	0.66
GZ189	261	1126350120	43.695	98.76	96.575	8045358	5380230	0.6687
GZ190	263	936927320	42.355	98.8	96.13	6692338	4419790	0.6604
GZ191	265	703241000	43.99	97.47	93.62	5023150	3276408	0.6523
GZ192	267	1522620680	43.265	98.89	96.815	10875862	7353621	0.6761
GZ193	268	775466160	43.77	97.515	93.79	5539044	3791166	0.6844
GZ194	269	611204440	43.62	97.49	93.68	4365746	2892711	0.6626
GZ195	270	1250782960	43.81	97.53	93.745	8934164	5885981	0.6588
GZ196	272	781354000	44.205	97.48	93.26	5581100	3521676	0.631
GZ197	273	184604798	45.135	97.08	91.72	1388006	849446	0.612
GZ198	274	1755716200	43.58	97.59	93.925	12540830	8051137	0.642
GZ199	275	661795680	43.795	97.565	93.82	4727112	2962461	0.6267
GZ200	279	1210101760	45.63	96.735	92.04	8643584	5388720	0.6234
GZ201	280	640672480	44.575	98.005	95.305	4576232	2505014	0.5474
GZ202	281	688594480	44.92	97.515	92.765	4918532	3178760	0.6463
GZ203	282	770572040	45.615	94.285	85.665	5504086	3562856	0.6473
GZ204	283	1075495960	43.56	98.43	95.7	7682114	4754568	0.6189
GZ205	284	666759800	45.9	97.445	93.705	4762570	3241694	0.6807
GZ206	285	1141597520	45.41	97.1	92.945	8154268	5546281	0.6802
GZ207	286	540704640	43.88	97.41	93.505	3862176	2453489	0.6353
GZ208	287	692724760	44.535	97.46	93.82	4948034	3339297	0.6749
GZ209	288	1222875360	45.64	97.57	93.97	8734824	5756562	0.659
GZ210	289	530181680	46.01	97.575	93.99	3787012	2538398	0.6703
GZ211	290	1487214120	45.58	97.48	93.8	10622958	7062399	0.6648
GZ212	291	1154542200	44.15	97.765	94.285	8246730	5647176	0.6848
GZ213	292	708382360	45.92	94.71	86.77	5059874	3376473	0.6673
GZ214	293	1466516800	45.41	97.535	93.935	10475120	7138854	0.6815
GZ215	294	546724640	44.28	97.425	92.885	3905176	2495085	0.6389
GZ216	295	658030520	45.515	97.565	94.005	4700218	3215433	0.6841
GZ217	296	1227165240	41.58	97.25	93.245	8765466	5755502	0.6566
GZ218	297	638635480	45.425	94.445	85.885	4561682	3005818	0.6589
GZ219	298	1177390480	44.64	98.385	95.575	8409932	4851967	0.5769
GZ220	299	796463920	43.765	97.615	93.955	5689028	3977918	0.6992
GZ221	302	505643880	43.81	97.685	93.58	3611742	2379819	0.6589
GZ222	303	480664800	45.455	96.3	90.985	3433320	2151431	0.6266
GZ223	304	904050000	42.115	98.74	96.35	6457500	4283766	0.6634
GZ224	306	886712680	43.53	97.695	94.175	6333662	4360126	0.6884
GZ225	307	1252564600	43.49	97.575	93.885	8946890	5974047	0.6677
GZ226	309	221887680	44.98	97.185	92.31	1584912	1029751	0.6497
GZ227	311	749592200	44.625	97.865	94.7	5354230	3596124	0.6716
GZ228	313	603299760	44.65	96.325	90.795	4309284	2938017	0.6818
GZ229	314	568728720	45.075	96.875	92.2	4062348	2751990	0.6774
GZ230	316	735803880	44.425	97.9	94.735	5255742	3561267	0.6776
GZ231	317	806116920	44.905	97.74	94.35	5757978	3851308	0.6689
GZ232	318	510408080	44.82	97.34	93.32	3645772	2452797	0.6728
GZ233	319	1258759600	44.765	97.565	92.87	8991140	6070230	0.6751
GZ234	320	568311800	45.11	97.775	94.52	4059370	2756384	0.679
GZ235	321	1176012600	44.24	97.825	94.43	8400090	5869104	0.6987
GZ236	323	628340440	45.535	96.665	91.875	4488146	2780587	0.6195
GZ237	324	665152600	44.505	98.59	96.075	4751090	3007373	0.633
GZ238	326	930905640	46.04	96.705	91.935	6649326	3734292	0.5616
GZ239	327	709021600	45.045	97.715	94.21	5064440	3505154	0.6921
GZ240	328	1783338200	43.47	97.29	93.2	12738130	8182432	0.6424
GZ241	329	1359434160	44.645	97.87	94.67	9710244	6582110	0.6779
GZ242	330	1228769080	43.155	97.705	94.255	8776922	5919635	0.6745
GZ243	331	453655440	44.56	97.7	93.565	3240396	2216779	0.6841
GZ244	333	499161880	43.58	97.995	94.995	3565442	2496398	0.7002
GZ245	335	1442208320	45.2	97.8	94.505	10301488	6799767	0.6601
GZ246	336	1133652520	45.54	97.885	94.685	8097518	5304558	0.6551
GZ247	337	926936360	44.67	97.82	94.45	6620974	4359305	0.6584
GZ248	338	1176259000	44.48	97.755	94.27	8401850	5554369	0.6611
GZ249	339	754077520	44.72	97.855	94.625	5386268	3515190	0.6526
GZ250	340	108903380	47.315	97.45	93.08	922910	538176	0.5831
GZ251	341	670418560	44.995	97.675	94.23	4788704	3034022	0.6336
GZ252	342	647833480	44.905	97.79	94.455	4627382	2944534	0.6363
GZ253	343	1318586640	45.05	97.495	93.58	9418476	5923062	0.6289
GZ254	344	1112309520	44.765	97.92	94.805	7945068	5096366	0.6415
GZ255	345	746526480	45.395	97.475	93.575	5332332	2983315	0.5595
GZ256	346	1223897920	45.005	97.8	94.52	8742128	5666524	0.6482
GZ257	347	811421520	44.995	97.865	94.64	5795868	3768219	0.6502
GZ258	348	703383800	45.275	97.83	94.55	5024170	3285351	0.6539
GZ259	349	1016519280	45.04	97.72	94.28	7260852	4659520	0.6417
GZ260	350	988991640	44.84	97.83	94.595	7064226	4769251	0.6751
GZ261	353	1300950840	44.54	97.79	94.53	9292506	6324701	0.6806
GZ262	354	2613038120	43.08	97.615	93.945	18664558	12730862	0.6821
GZ263	355	807508800	43.975	97.725	94.195	5767920	4079837	0.7073
GZ264	356	1463478240	43.015	97.455	93.665	10453416	6693649	0.6403
GZ265	357	1178128280	43.015	97.84	94.45	8415202	5566881	0.6615
GZ266	358	5068659400	44.785	97.175	92.925	36204710	22707530	0.6272
GZ267	361	756370440	44.8	97.76	94.385	5402646	3637244	0.6732
GZ268	362	919195480	43.155	97.825	94.355	6565682	4508385	0.6867
GZ269	363	1330869960	44.04	97.755	94.22	9506214	6407694	0.6741
GZ270	364	663170200	44.48	97.84	94.535	4736930	3211315	0.6779
GZ271	365	541936640	44.775	95.715	89.25	3870976	2446052	0.6319
GZ272	366	1147930280	43.7	97.65	94.015	8199502	5229952	0.6378
GZ273	367	544679520	44.09	98.42	95.305	3890568	2318304	0.5959
GZ274	368	965403600	45.45	97.27	93.11	6895740	4466099	0.6477
GZ275	369	1057081480	44.535	98.62	96.145	7550582	4436801	0.5876
GZ276	370	686141680	45.945	95.22	88.14	4901012	3299439	0.6732
GZ277	372	588507640	44.285	97.4	93.465	4203626	2583509	0.6146
GZ278	374	563627120	44.78	97.845	94.47	4025908	2727201	0.6774
GZ279	375	510539400	44.735	97.36	93.405	3646710	2406944	0.66
GZ280	376	588084840	43.335	97.975	94.55	4200606	2850514	0.6786
GZ281	377	1082451160	44.34	97.53	93.74	7731794	5165887	0.6681
GZ282	378	2337992160	41.395	97.545	93.9	16699944	11094974	0.6644
GZ283	379	495542040	44.47	97.43	93.545	3539586	2450204	0.6922
GZ284	380	1316196840	43.085	97.83	94.4	9401406	6596922	0.7017
GZ285	381	1690626000	43.575	97.535	93.775	12075900	8376041	0.6936
GZ286	382	552283200	44.725	97.765	94.275	3944880	2621997	0.6647
GZ287	383	1231060600	45.035	97.48	93.87	8793290	5946129	0.6762
GZ288	384	751437400	43.945	97.76	94.245	5367410	3724910	0.694
GZ289	385	649001640	45.36	97.385	93.655	4635726	3067895	0.6618
GZ290	386	742432040	45.32	97.11	93.005	5303086	3561313	0.6716
GZ291	387	731830120	45.375	97.41	93.7	5227358	3597672	0.6882
GZ292	388	475853560	43.655	97.425	93.495	3398954	2211984	0.6508
GZ293	389	1009351560	45.495	97.535	93.945	7209654	4931336	0.684
GZ294	390	51831920	45.595	97.285	92.95	370228	231885	0.6263
GZ295	391	564595640	43.13	97.59	93.95	4032826	2757580	0.6838
GZ296	392	1275878520	46.265	97.44	93.715	9113418	5844312	0.6413
GZ297	393	626160640	44.09	97.66	94.095	4472576	3028502	0.6771
GZ298	394	1194035920	45.655	97.42	93.725	8528828	5490175	0.6437
GZ299	395	703631880	45.185	97.555	94.015	5025942	3460049	0.6884
GZ300	396	1046550400	45.715	97.46	93.79	7475360	4846468	0.6483
GZ301	397	5056175320	40.45	90.725	82.14	36115538	21289135	0.5895
GZ302	398	404752040	44.855	96.665	92.595	2891086	1939224	0.6708
GZ303	399	593950280	45.005	97.925	94.96	4242502	2862265	0.6747
GZ304	400	539221480	43.955	97.915	94.945	3851582	2575604	0.6687
GZ305	401	1089865840	44.575	94.31	88.205	7784756	5152349	0.6619
GZ306	402	1148636160	44.615	97.9	94.885	8204544	5567825	0.6786
GZ307	403	1017652440	43.945	94.2	87.965	7268946	4958121	0.6821
GZ308	404	821334920	44.905	97.9	94.915	5866678	3907409	0.666
GZ309	406	435202880	44.27	97.97	95.08	3108592	2137492	0.6876
GZ310	407	581580160	42.97	94.98	89.44	4154144	2885311	0.6946
GZ311	409	1223176080	44.375	93.14	86.18	8736972	5624093	0.6437
GZ312	410	694214360	43.92	97.975	95.085	4958674	3245152	0.6544
GZ313	411	1938558720	43.815	91.675	83.23	13846848	9601388	0.6934
GZ314	413	643241760	45.11	97.92	94.92	4594584	3057456	0.6654
GZ315	414	472973760	43.265	94.025	87.635	3378384	2323460	0.6877
GZ316	415	833087360	45.035	97.945	94.965	5950624	4001542	0.6725
GZ317	416	1218823480	44.295	93.56	86.74	8705882	6031682	0.6928
GZ318	418	471456440	44.11	93.61	87.105	3367546	2312628	0.6867
GZ319	419	564694200	45.295	97.85	94.81	4033530	2701408	0.6697
GZ320	420	588820120	45.075	97.875	94.815	4205858	2830307	0.6729
GZ321	421	1364082720	45.09	97.935	94.97	9743448	6540559	0.6713
GZ322	422	743048040	44.805	97.985	95.05	5307486	3588623	0.6761
GZ323	423	971524400	43.92	97.735	94.54	6939460	4303905	0.6202
GZ324	424	666602440	44.52	92.985	85.645	4761446	3188948	0.6697
GZ325	425	1765679720	42.865	92.49	85.15	12611998	8526805	0.6761
GZ326	426	523261200	44.7	96.17	91.73	3737580	2522927	0.675
GZ327	427	610061480	44.74	97.81	94.71	4357582	2937222	0.674
GZ328	428	518958160	44.755	97.855	94.805	3706844	2552793	0.6887
GZ329	430	672521080	44.63	97.89	94.88	4803722	3248189	0.6762
GZ330	431	571347280	42.72	97.825	94.605	4081052	2813000	0.6893
GZ331	432	523250000	42.83	99.01	97.17	3737500	2377421	0.6361
GZ332	433	1444573760	42.605	98.77	96.43	10318384	6363386	0.6167
GZ333	435	27623680	44.675	97.9	94.89	197312	128371	0.6506
GZ334	437	1241810920	44.46	93.32	86.365	8870078	5656530	0.6377
GZ335	438	402676400	44.14	93.585	86.78	2876260	1996112	0.694
GZ336	439	750132320	43.88	97.87	94.84	5358088	3576549	0.6675
GZ337	440	803316640	42.945	98.065	95.245	5737976	3822782	0.6662
GZ338	441	966917840	45.7	96.845	92.22	6906556	4049562	0.5863
GZ339	442	787831800	43.925	97.925	94.96	5627370	3809641	0.677
GZ340	443	533365560	43.84	97.075	92.72	3809754	2465964	0.6473
GZ341	444	1030010800	44.585	97.805	94.705	7357220	4741015	0.6444
GZ342	445	503431600	44.22	96.725	90.635	3595940	2315306	0.6439
GZ343	446	522991000	45.14	97.765	94.575	3735650	2586027	0.6923
GZ344	447	999831280	44.9	98.47	96.21	7141652	3837166	0.5373
GZ345	448	701914920	44.145	93.225	86.08	5013678	3510808	0.7002
GZ346	449	464107560	43.35	97.18	93.785	3315054	2233900	0.6739
GZ347	453	419381480	44.465	94.3	88.25	2995582	2092537	0.6985
GZ348	454	725976440	42.9	93.085	86.105	5185546	3575725	0.6896
GZ349	455	1386196000	42.895	98.42	96.105	9901400	6382134	0.6446
GZ350	456	412096160	42.855	93.53	86.895	2943544	2055184	0.6982
GZ351	457	48141729	41.81	94.91	89.375	345102	245890	0.7125
GZ352	458	641096960	43.685	93.395	86.65	4579264	3182392	0.695
GZ353	459	1076447120	44.67	97.875	94.83	7688908	5068439	0.6592
GZ354	460	1384871040	45.26	97.875	94.785	9891936	6602412	0.6675
GZ355	461	648727240	44.155	94.765	89.16	4633766	3112926	0.6718
GZ356	462	425951400	45.96	97.005	92.04	3042510	1806624	0.5938
GZ357	463	1082050760	44.845	97.755	94.555	7728934	5161258	0.6678
GZ358	465	934614800	43.195	99	97.21	6675820	4502727	0.6745
GZ359	466	1727379640	43.83	93.225	86.11	12338426	8141548	0.6599
GZ360	467	579890640	43.8	96.675	92.68	4142076	2774321	0.6698
GZ361	468	2274596240	43.31	92.785	85.335	16247116	11089146	0.6825
GZ362	469	2163659400	43.545	92.865	85.425	15454710	10658382	0.6897
GZ363	470	1526405440	43.445	97.905	94.925	10902896	6994503	0.6415
GZ364	480	601954640	42.165	96.68	92.83	4299676	2807808	0.653
GZ365	481	576656360	44.4	97.975	94.96	4118974	2697135	0.6548
GZ366	482	1013392240	44.105	97.955	94.99	7238516	4683701	0.6471
GZ367	483	996346960	45.625	97.835	94.66	7116764	4756661	0.6684
GZ368	484	724843280	42.755	98.485	95.75	5177452	3195955	0.6173
GZ369	485	1453931920	44.06	92.905	85.41	10385228	7242085	0.6973
GZ370	486	2617125000	43.61	92.145	84.1	18693750	11709642	0.6264
GZ371	487	734762000	43.86	96.29	91.885	5248300	3624755	0.6907
GZ372	488	3383713760	42.415	92.485	84.8	24169384	16365681	0.6771
GZ373	489	519332800	44.32	98.01	95	3709520	2426163	0.654
GZ374	490	541729440	43.41	96.99	93.27	3869496	2491696	0.6439
GZ375	491	2047942120	42.11	92.125	84.465	14628158	9307340	0.6363
GZ376	492	1612710120	44.965	97.47	93.92	11519358	7542236	0.6547
GZ377	493	838077520	45.58	97.38	93.685	5986268	4027847	0.6728
GZ378	494	1926390480	45.31	98.065	95.04	13759932	9053365	0.658
GZ379	495	1311689400	45.16	97.79	94.46	9369210	5961994	0.6363
GZ380	496	666888880	46.2	97.84	94.495	4763492	3168023	0.6651
GZ381	497	1071656600	45.67	97.485	93.875	7654690	5164637	0.6747
GZ382	498	1054832520	44.3	92.185	84.485	7534518	4943383	0.6561
GZ383	499	1009501920	44.71	97.67	94.29	7210728	4570239	0.6338
GZ384	500	1478493240	44.315	92.935	85.67	10560666	7202321	0.682
GZ385	502	645927240	43.81	96.085	91.705	4613766	2924574	0.6339
GZ386	503	577926720	44.49	98.55	95.935	4128048	2570841	0.6228
GZ387	504	469901040	44.14	98.435	95.69	3356436	2144248	0.6388
GZ388	505	872655560	44.27	98.535	95.935	6233254	3939779	0.6321
GZ389	506	143162320	44.945	96.76	91.41	1022588	631642	0.6177
GZ390	507	461665170	43.165	98.595	96.025	3419742	2090794	0.6114
GZ391	508	847623840	44.595	97.505	92.865	6054456	4004893	0.6615
GZ392	509	764800120	43.83	97.69	94.12	5462858	3623398	0.6633
GZ393	510	678108942	44.665	98.35	96.11	4860996	2891368	0.5948
GZ394	511	562745344	42.11	98.78	96.575	4396448	2566227	0.5837
GZ395	512	4881590560	41.605	98.455	95.6	34868504	22427250	0.6432
GZ396	513	26882800	44.13	97.8	94.34	192020	133227	0.6938
GZ397	514	549962840	45.1	98.425	96.15	3928306	2240047	0.5702
GZ398	515	1483290480	42.93	98.49	95.71	10594932	7237092	0.6831
GZ399	516	1071085960	44.1	98.69	96.395	7650614	4716607	0.6165
GZ400	517	471105600	43.33	98.48	95.69	3365040	2307378	0.6857
GZ401	518	786630320	45.36	96.61	90.35	5618788	3308228	0.5888
GZ402	519	569665320	44.1	98.695	96.41	4069038	2547049	0.626
GZ403	520	1220723216	43.11	98.52	95.755	8975906	5985830	0.6669
GZ404	521	675808320	43.265	98.52	95.735	5631736	3693213	0.6558
GZ405	523	536502400	44.175	98.435	96.19	3832160	2219860	0.5793
GZ406	527	752571798	43.305	98.58	96.07	7201644	4663673	0.6476
GZ407	540	1117463760	43.325	99.15	97.5	7981884	5375286	0.6734
GZ408	541	736971872	43.235	99.245	97.795	8098592	5349116	0.6605
GZ409	542	421996960	43.23	99.13	97.45	3014264	2090932	0.6937
GZ410	543	1121094520	41.675	98.385	96.075	8007818	5483757	0.6848
GZ411	544	552225090	42.23	99.165	97.565	4699788	3163304	0.6731
GZ412	545	536774840	41.33	99.165	97.57	3834106	2494741	0.6507
GZ413	N10	619814440	44.395	93.205	86.1	4427246	2977126	0.6725
GZ414	N8	727717200	43.25	97.815	94.96	5197980	3453352	0.6644
GZ415	N9	712440120	42.23	99.135	97.505	5088858	3013507	0.5922
Total	Total	390301008359						0.655299

## Sheet: Table S2
Table S2 Statistics of heterozygosity rate of 99,363 SNPs in 415 tea accessions
Serial No.	DNA-ID	Number of sites	Sites missing	Proportion missing	Number heterozygous	Rate heterozygous
GZ1	1	99363	15741	0.1584	3455	0.0413169
GZ2	2	99363	3295	0.03316	10096	0.105092
GZ3	3	99363	2449	0.02465	12859	0.132685
GZ4	5	99363	9392	0.09452	5285	0.0587411
GZ5	8	99363	10820	0.1089	4782	0.0540077
GZ6	12	99363	6909	0.06953	7730	0.0836091
GZ7	13	99363	6176	0.06216	5236	0.0561881
GZ8	15	99363	6730	0.06773	5645	0.0609394
GZ9	18	99363	16657	0.1676	3775	0.0456436
GZ10	20	99363	8555	0.0861	5337	0.0587724
GZ11	21	99363	9822	0.09885	3782	0.0422376
GZ12	22	99363	16905	0.1701	3151	0.0382134
GZ13	23	99363	9886	0.09949	10021	0.111995
GZ14	24	99363	13953	0.1404	6965	0.0815478
GZ15	25	99363	8282	0.08335	11693	0.12838
GZ16	26	99363	12853	0.1294	5446	0.0629523
GZ17	27	99363	5648	0.05684	11416	0.121816
GZ18	28	99363	4161	0.04188	7952	0.0835277
GZ19	29	99363	7261	0.07308	5642	0.0612582
GZ20	30	99363	6595	0.06637	4996	0.0538548
GZ21	31	99363	5279	0.05313	6457	0.0686302
GZ22	32	99363	10676	0.1074	4786	0.0539651
GZ23	33	99363	2976	0.02995	10762	0.111654
GZ24	34	99363	2585	0.02602	12192	0.125979
GZ25	35	99363	7463	0.07511	6567	0.0714581
GZ26	36	99363	3365	0.03387	9962	0.103773
GZ27	37	99363	23147	0.233	3283	0.0430749
GZ28	38	99363	11390	0.1146	7213	0.0819911
GZ29	39	99363	4048	0.04074	6797	0.0713109
GZ30	40	99363	4775	0.04806	9951	0.105204
GZ31	41	99363	2307	0.02322	13478	0.138868
GZ32	42	99363	6948	0.06993	9530	0.103122
GZ33	43	99363	2825	0.02843	9053	0.0937765
GZ34	44	99363	10804	0.1087	6008	0.0678418
GZ35	45	99363	17290	0.174	3203	0.0390262
GZ36	46	99363	3568	0.03591	12385	0.129286
GZ37	47	99363	6560	0.06602	7711	0.08309
GZ38	48	99363	9428	0.09488	6853	0.0761995
GZ39	51	99363	24274	0.2443	1978	0.0263421
GZ40	60	99363	26373	0.2654	1823	0.024976
GZ41	61	99363	14585	0.1468	3733	0.0440326
GZ42	62	99363	2450	0.02466	10622	0.109603
GZ43	63	99363	4525	0.04554	8706	0.0917986
GZ44	64	99363	4921	0.04953	8595	0.0910082
GZ45	65	99363	3087	0.03107	11309	0.117464
GZ46	67	99363	7238	0.07284	5216	0.0566187
GZ47	68	99363	12693	0.1277	7025	0.0810546
GZ48	69	99363	4800	0.04831	12361	0.130717
GZ49	70	99363	5043	0.05075	8325	0.0882634
GZ50	71	99363	3801	0.03825	9709	0.101599
GZ51	72	99363	6200	0.0624	8481	0.091034
GZ52	73	99363	43816	0.441	1089	0.019605
GZ53	74	99363	4066	0.04092	9169	0.096215
GZ54	75	99363	2834	0.02852	11872	0.122989
GZ55	76	99363	13262	0.1335	4929	0.0572467
GZ56	77	99363	4974	0.05006	9842	0.104271
GZ57	78	99363	4033	0.04059	9209	0.0966013
GZ58	79	99363	4135	0.04162	9484	0.0995926
GZ59	80	99363	5485	0.0552	7890	0.0840453
GZ60	81	99363	5514	0.05549	8994	0.0958348
GZ61	82	99363	6418	0.06459	5960	0.0641239
GZ62	83	99363	5997	0.06035	7478	0.0800934
GZ63	84	99363	5426	0.05461	5785	0.0615838
GZ64	85	99363	4745	0.04775	11885	0.12561
GZ65	86	99363	6409	0.0645	5353	0.0575876
GZ66	87	99363	5388	0.05423	5531	0.0588561
GZ67	88	99363	3343	0.03364	9256	0.0963966
GZ68	89	99363	11912	0.1199	9378	0.107237
GZ69	90	99363	10434	0.105	5612	0.0631065
GZ70	91	99363	8561	0.08616	11408	0.125636
GZ71	92	99363	4079	0.04105	9007	0.0945279
GZ72	93	99363	3917	0.03942	16619	0.174119
GZ73	94	99363	18585	0.187	3082	0.038154
GZ74	96	99363	15290	0.1539	4289	0.0510152
GZ75	97	99363	5210	0.05243	10023	0.106454
GZ76	98	99363	21143	0.2128	2609	0.0333546
GZ77	100	99363	18550	0.1867	2807	0.0347345
GZ78	101	99363	17403	0.1751	4018	0.0490239
GZ79	102	99363	48623	0.4893	1371	0.0270201
GZ80	103	99363	11489	0.1156	7402	0.0842342
GZ81	107	99363	29850	0.3004	2255	0.03244
GZ82	108	99363	9338	0.09398	7706	0.0855984
GZ83	109	99363	5143	0.05176	12066	0.128062
GZ84	110	99363	9781	0.09844	6916	0.077203
GZ85	111	99363	7045	0.0709	10493	0.113661
GZ86	112	99363	8040	0.08092	8856	0.0969745
GZ87	113	99363	10037	0.101	6806	0.0761928
GZ88	114	99363	12703	0.1278	6554	0.0756289
GZ89	115	99363	2517	0.02533	18634	0.192409
GZ90	116	99363	6637	0.0668	9616	0.103703
GZ91	117	99363	9938	0.1	9265	0.103606
GZ92	118	99363	6499	0.06541	10807	0.116374
GZ93	119	99363	21959	0.221	3010	0.0388869
GZ94	120	99363	17333	0.1744	6334	0.0772157
GZ95	121	99363	1707	0.01718	26122	0.26749
GZ96	122	99363	13875	0.1396	6786	0.0793796
GZ97	123	99363	8267	0.0832	11226	0.123233
GZ98	124	99363	6974	0.07019	10782	0.116702
GZ99	126	99363	10946	0.1102	4752	0.0537453
GZ100	127	99363	43765	0.4405	1542	0.0277348
GZ101	128	99363	3268	0.03289	10383	0.108049
GZ102	129	99363	5656	0.05692	8351	0.0891182
GZ103	130	99363	24526	0.2468	3412	0.0455924
GZ104	131	99363	6095	0.06134	8701	0.0932903
GZ105	132	99363	2387	0.02402	12982	0.133868
GZ106	133	99363	3176	0.03196	10379	0.107904
GZ107	134	99363	7143	0.07189	4821	0.0522772
GZ108	135	99363	7938	0.07989	5621	0.0614821
GZ109	136	99363	4671	0.04701	7498	0.079183
GZ110	137	99363	3114	0.03134	10524	0.109341
GZ111	138	99363	38269	0.3851	2454	0.0401676
GZ112	139	99363	3832	0.03857	10286	0.107672
GZ113	140	99363	2231	0.02245	12744	0.131203
GZ114	141	99363	5709	0.05746	7570	0.0808294
GZ115	142	99363	9835	0.09898	4352	0.0486105
GZ116	143	99363	2459	0.02475	12642	0.130459
GZ117	144	99363	19917	0.2004	3268	0.0411349
GZ118	145	99363	8271	0.08324	7869	0.0863852
GZ119	146	99363	12886	0.1297	5667	0.0655319
GZ120	147	99363	20476	0.2061	2687	0.0340614
GZ121	148	99363	10186	0.1025	7001	0.0785068
GZ122	149	99363	4146	0.04173	14429	0.151538
GZ123	150	99363	27564	0.2774	2593	0.0361147
GZ124	151	99363	13511	0.136	5613	0.06538
GZ125	152	99363	27911	0.2809	2436	0.0340928
GZ126	153	99363	6338	0.06379	15316	0.164644
GZ127	154	99363	7128	0.07174	12484	0.13535
GZ128	155	99363	15357	0.1546	4044	0.0481394
GZ129	157	99363	23973	0.2413	3386	0.0449131
GZ130	161	99363	42973	0.4325	1950	0.0345806
GZ131	168	99363	4503	0.04532	8632	0.0909973
GZ132	171	99363	4684	0.04714	6136	0.0648085
GZ133	172	99363	14444	0.1454	3297	0.0388252
GZ134	173	99363	7211	0.07257	4968	0.0539109
GZ135	177	99363	48610	0.4892	1085	0.021378
GZ136	178	99363	2613	0.0263	11709	0.121023
GZ137	179	99363	12133	0.1221	4676	0.0536054
GZ138	180	99363	10769	0.1084	3449	0.0389304
GZ139	181	99363	9995	0.1006	3587	0.0401374
GZ140	182	99363	4122	0.04148	7954	0.0835145
GZ141	183	99363	9915	0.09979	4604	0.0514712
GZ142	184	99363	3221	0.03242	9633	0.100196
GZ143	185	99363	3501	0.03523	8497	0.0886378
GZ144	186	99363	44765	0.4505	1222	0.0223818
GZ145	187	99363	9320	0.0938	5231	0.0580945
GZ146	190	99363	36733	0.3697	1466	0.0234073
GZ147	192	99363	37446	0.3769	1236	0.0199622
GZ148	193	99363	10409	0.1048	7397	0.0831553
GZ149	194	99363	10663	0.1073	3353	0.0378016
GZ150	195	99363	13723	0.1381	3142	0.0366885
GZ151	199	99363	82293	0.8282	47	0.00275337
GZ152	200	99363	17092	0.172	4201	0.051063
GZ153	201	99363	18688	0.1881	2945	0.0365045
GZ154	202	99363	3110	0.0313	9398	0.0976385
GZ155	203	99363	51759	0.5209	1791	0.0376229
GZ156	204	99363	10720	0.1079	4596	0.0518484
GZ157	205	99363	52983	0.5332	775	0.0167098
GZ158	206	99363	6190	0.0623	7298	0.0783274
GZ159	207	99363	1678	0.01689	24622	0.252055
GZ160	208	99363	29858	0.3005	3313	0.0476656
GZ161	209	99363	59439	0.5982	850	0.0212905
GZ162	210	99363	5581	0.05617	9499	0.101288
GZ163	211	99363	2289	0.02304	14599	0.15039
GZ164	212	99363	7184	0.0723	11820	0.128229
GZ165	213	99363	7937	0.07988	10458	0.114388
GZ166	214	99363	21090	0.2123	6819	0.0871182
GZ167	215	99363	11374	0.1145	5894	0.0669856
GZ168	216	99363	2695	0.02712	12288	0.127115
GZ169	217	99363	48968	0.4928	660	0.0130965
GZ170	219	99363	12837	0.1292	5137	0.0593694
GZ171	221	99363	14667	0.1476	4924	0.0581373
GZ172	224	99363	25143	0.253	2935	0.0395446
GZ173	227	99363	10033	0.101	5819	0.0651405
GZ174	233	99363	8916	0.08973	4471	0.0494323
GZ175	234	99363	6801	0.06845	9243	0.0998574
GZ176	235	99363	48771	0.4908	1163	0.0229878
GZ177	237	99363	35587	0.3582	2981	0.0467417
GZ178	239	99363	50416	0.5074	671	0.0137087
GZ179	240	99363	9056	0.09114	4408	0.0488113
GZ180	241	99363	38674	0.3892	1249	0.0205803
GZ181	244	99363	58729	0.5911	617	0.0151843
GZ182	245	99363	33889	0.3411	3418	0.0522039
GZ183	249	99363	41661	0.4193	1089	0.0188728
GZ184	251	99363	56578	0.5694	899	0.021012
GZ185	252	99363	16389	0.1649	4798	0.0578253
GZ186	255	99363	3971	0.03996	8833	0.0925969
GZ187	258	99363	9941	0.1	6191	0.0692335
GZ188	260	99363	5195	0.05228	8328	0.0884377
GZ189	261	99363	13523	0.1361	4268	0.0497204
GZ190	263	99363	27629	0.2781	2441	0.0340285
GZ191	265	99363	7284	0.07331	6061	0.0658239
GZ192	267	99363	23009	0.2316	3090	0.0404694
GZ193	268	99363	5593	0.05629	6937	0.0739789
GZ194	269	99363	5301	0.05335	6258	0.0665306
GZ195	270	99363	2909	0.02928	10391	0.10773
GZ196	272	99363	13191	0.1328	4966	0.0576289
GZ197	273	99363	61686	0.6208	260	0.00690076
GZ198	274	99363	8448	0.08502	7283	0.0801078
GZ199	275	99363	13351	0.1344	4590	0.0533646
GZ200	279	99363	31332	0.3153	2122	0.0311917
GZ201	280	99363	17819	0.1793	3143	0.0385436
GZ202	281	99363	15510	0.1561	3214	0.038329
GZ203	282	99363	12906	0.1299	7521	0.0869912
GZ204	283	99363	10667	0.1074	6828	0.0769821
GZ205	284	99363	7168	0.07214	6126	0.0664461
GZ206	285	99363	3979	0.04005	8941	0.0937369
GZ207	286	99363	8888	0.08945	7394	0.0817242
GZ208	287	99363	8066	0.08118	7058	0.0773081
GZ209	288	99363	9671	0.09733	6314	0.0703965
GZ210	289	99363	14213	0.143	6886	0.0808691
GZ211	290	99363	3984	0.0401	15598	0.163537
GZ212	291	99363	4854	0.04885	12249	0.129607
GZ213	292	99363	11642	0.1172	3195	0.0364223
GZ214	293	99363	3238	0.03259	9180	0.0955007
GZ215	294	99363	12242	0.1232	4645	0.0533167
GZ216	295	99363	6507	0.06549	6596	0.0710347
GZ217	296	99363	6156	0.06195	9170	0.0983832
GZ218	297	99363	47945	0.4825	830	0.0161422
GZ219	298	99363	7118	0.07164	5691	0.0616944
GZ220	299	99363	4356	0.04384	5947	0.0625954
GZ221	302	99363	29555	0.2974	1634	0.0234071
GZ222	303	99363	46949	0.4725	1151	0.0219598
GZ223	304	99363	24455	0.2461	3029	0.0404363
GZ224	306	99363	3970	0.03995	7020	0.0735903
GZ225	307	99363	75292	0.7577	2678	0.111254
GZ226	309	99363	41596	0.4186	1206	0.020877
GZ227	311	99363	3814	0.03838	10419	0.109044
GZ228	313	99363	5540	0.05576	6834	0.0728393
GZ229	314	99363	5357	0.05391	7046	0.0749527
GZ230	316	99363	6502	0.06544	10897	0.117347
GZ231	317	99363	6700	0.06743	11684	0.126091
GZ232	318	99363	19927	0.2005	3417	0.0430158
GZ233	319	99363	10706	0.1077	5262	0.0593523
GZ234	320	99363	6169	0.06209	8611	0.0923987
GZ235	321	99363	3783	0.03807	8159	0.085363
GZ236	323	99363	40667	0.4093	1190	0.020274
GZ237	324	99363	22789	0.2294	2671	0.0348813
GZ238	326	99363	31934	0.3214	2004	0.0297202
GZ239	327	99363	4185	0.04212	8700	0.0914077
GZ240	328	99363	3009	0.03028	16967	0.17609
GZ241	329	99363	3075	0.03095	15595	0.161962
GZ242	330	99363	3616	0.03639	8276	0.0864361
GZ243	331	99363	11375	0.1145	4743	0.0539051
GZ244	333	99363	5305	0.05339	7401	0.0786855
GZ245	335	99363	6558	0.066	9724	0.104779
GZ246	336	99363	8617	0.08672	7632	0.0841029
GZ247	337	99363	10937	0.1101	5536	0.062606
GZ248	338	99363	11076	0.1115	5433	0.0615379
GZ249	339	99363	10654	0.1072	6297	0.0709849
GZ250	340	99363	67909	0.6834	337	0.0107141
GZ251	341	99363	14952	0.1505	4203	0.0497921
GZ252	342	99363	13939	0.1403	4330	0.0506883
GZ253	343	99363	39620	0.3987	1142	0.0191152
GZ254	344	99363	9736	0.09798	6342	0.0707599
GZ255	345	99363	13461	0.1355	4035	0.0469721
GZ256	346	99363	8667	0.08723	7080	0.078063
GZ257	347	99363	10048	0.1011	6201	0.0694284
GZ258	348	99363	12649	0.1273	4997	0.0576262
GZ259	349	99363	10377	0.1044	6142	0.0690221
GZ260	350	99363	3937	0.03962	8041	0.0842642
GZ261	353	99363	3795	0.03819	9756	0.102084
GZ262	354	99363	2768	0.02786	10180	0.105388
GZ263	355	99363	4391	0.04419	6893	0.0725793
GZ264	356	99363	3034	0.03053	18718	0.194313
GZ265	357	99363	4228	0.04255	14775	0.155306
GZ266	358	99363	11854	0.1193	6037	0.0689872
GZ267	361	99363	4278	0.04305	8722	0.0917285
GZ268	362	99363	6953	0.06998	9696	0.104924
GZ269	363	99363	11144	0.1122	5220	0.0591709
GZ270	364	99363	4067	0.04093	8605	0.0902976
GZ271	365	99363	14383	0.1448	5931	0.0697929
GZ272	366	99363	9804	0.09867	6275	0.0700655
GZ273	367	99363	37021	0.3726	1723	0.0276379
GZ274	368	99363	29556	0.2975	1962	0.0281061
GZ275	369	99363	27623	0.278	2516	0.0350711
GZ276	370	99363	7475	0.07523	5115	0.0556656
GZ277	372	99363	6641	0.06684	7413	0.0799487
GZ278	374	99363	8152	0.08204	6877	0.0753966
GZ279	375	99363	7583	0.07632	6304	0.068686
GZ280	376	99363	7150	0.07196	4844	0.0525306
GZ281	377	99363	5206	0.05239	10536	0.111898
GZ282	378	99363	1845	0.01857	15615	0.160124
GZ283	379	99363	7858	0.07908	4642	0.0507295
GZ284	380	99363	3359	0.03381	8388	0.0873714
GZ285	381	99363	2422	0.02438	9665	0.0996998
GZ286	382	99363	8927	0.08984	6257	0.069187
GZ287	383	99363	3345	0.03366	9686	0.100877
GZ288	384	99363	5304	0.05338	5511	0.0585909
GZ289	385	99363	9129	0.09188	7430	0.0823415
GZ290	386	99363	4945	0.04977	8321	0.0881294
GZ291	387	99363	4721	0.04751	7822	0.0826483
GZ292	388	99363	7274	0.07321	6069	0.0659036
GZ293	389	99363	3837	0.03862	8860	0.0927496
GZ294	390	99363	72111	0.7257	220	0.0080728
GZ295	391	99363	6179	0.06219	5409	0.0580464
GZ296	392	99363	10452	0.1052	6240	0.0701825
GZ297	393	99363	6109	0.06148	7485	0.0802647
GZ298	394	99363	10339	0.1041	6360	0.0714414
GZ299	395	99363	5447	0.05482	7280	0.0775161
GZ300	396	99363	10161	0.1023	6316	0.0708056
GZ301	397	99363	7614	0.07663	9852	0.10738
GZ302	398	99363	12447	0.1253	4408	0.0507156
GZ303	399	99363	8383	0.08437	4009	0.0440646
GZ304	400	99363	7562	0.0761	6053	0.0659361
GZ305	401	99363	10393	0.1046	5578	0.0626953
GZ306	402	99363	5957	0.05995	5927	0.0634542
GZ307	403	99363	5023	0.05055	5484	0.0581302
GZ308	404	99363	9293	0.09353	5701	0.0632952
GZ309	406	99363	12466	0.1255	5402	0.0621656
GZ310	407	99363	7785	0.07835	4247	0.0463758
GZ311	409	99363	8467	0.08521	7505	0.0825669
GZ312	410	99363	8099	0.08151	5609	0.0614591
GZ313	411	99363	5195	0.05228	6822	0.072445
GZ314	413	99363	8372	0.08426	3403	0.0373993
GZ315	414	99363	10036	0.101	3165	0.0354316
GZ316	415	99363	12017	0.1209	5233	0.0599112
GZ317	416	99363	4795	0.04826	5866	0.0620294
GZ318	418	99363	11456	0.1153	2899	0.032978
GZ319	419	99363	10574	0.1064	6469	0.0728581
GZ320	420	99363	9654	0.09716	4215	0.0469853
GZ321	421	99363	14380	0.1447	4668	0.0549286
GZ322	422	99363	7558	0.07606	3833	0.0417515
GZ323	423	99363	14633	0.1473	4721	0.0557182
GZ324	424	99363	13039	0.1312	4130	0.047843
GZ325	425	99363	3547	0.0357	9066	0.0946189
GZ326	426	99363	10228	0.1029	5136	0.0576205
GZ327	427	99363	7960	0.08011	4289	0.0469241
GZ328	428	99363	8410	0.08464	3651	0.0401416
GZ329	430	99363	7245	0.07291	4431	0.0481013
GZ330	431	99363	9585	0.09646	5915	0.0658847
GZ331	432	99363	27410	0.2759	2832	0.039359
GZ332	433	99363	31191	0.3139	4449	0.0652614
GZ333	435	99363	69652	0.701	300	0.0100973
GZ334	437	99363	13102	0.1319	3908	0.0453044
GZ335	438	99363	10168	0.1023	3178	0.0356298
GZ336	439	99363	5467	0.05502	6670	0.071036
GZ337	440	99363	5546	0.05582	8482	0.0904101
GZ338	441	99363	32460	0.3267	1928	0.0288178
GZ339	442	99363	5916	0.05954	6290	0.0673109
GZ340	443	99363	6683	0.06726	5576	0.060164
GZ341	444	99363	13886	0.1398	4889	0.0571967
GZ342	445	99363	59767	0.6015	598	0.0151025
GZ343	446	99363	7777	0.07827	4379	0.047813
GZ344	447	99363	16920	0.1703	3437	0.0416894
GZ345	448	99363	7334	0.07381	3656	0.0397266
GZ346	449	99363	8263	0.08316	3851	0.0422722
GZ347	453	99363	10232	0.103	3425	0.0384266
GZ348	454	99363	7737	0.07787	4160	0.045402
GZ349	455	99363	12984	0.1307	4169	0.048264
GZ350	456	99363	12670	0.1275	3198	0.0368888
GZ351	457	99363	74008	0.7448	108	0.00425951
GZ352	458	99363	8201	0.08254	3758	0.0412233
GZ353	459	99363	6792	0.06836	8128	0.0878029
GZ354	460	99363	8866	0.08923	7271	0.0803452
GZ355	461	99363	6809	0.06853	4479	0.0483934
GZ356	462	99363	59358	0.5974	840	0.0209974
GZ357	463	99363	6104	0.06143	5434	0.0582678
GZ358	465	99363	30397	0.3059	1635	0.0237073
GZ359	466	99363	6006	0.06045	10363	0.111004
GZ360	467	99363	7132	0.07178	4062	0.0440416
GZ361	468	99363	4022	0.04048	8411	0.0882202
GZ362	469	99363	4648	0.04678	5932	0.06263
GZ363	470	99363	4192	0.04219	10181	0.106976
GZ364	480	99363	6294	0.06334	6918	0.0743319
GZ365	481	99363	8216	0.08269	4269	0.0468364
GZ366	482	99363	5658	0.05694	6302	0.0672536
GZ367	483	99363	14239	0.1433	4259	0.0500329
GZ368	484	99363	21829	0.2197	5113	0.0659453
GZ369	485	99363	5037	0.05069	5632	0.0597078
GZ370	486	99363	10143	0.1021	6351	0.0711836
GZ371	487	99363	6763	0.06806	4353	0.0470086
GZ372	488	99363	3170	0.0319	10918	0.113501
GZ373	489	99363	9408	0.09468	4449	0.0494581
GZ374	490	99363	8555	0.0861	3994	0.0439829
GZ375	491	99363	4267	0.04294	8678	0.0912552
GZ376	492	99363	5552	0.05588	6416	0.0683928
GZ377	493	99363	7273	0.0732	4657	0.0505701
GZ378	494	99363	5647	0.05683	12256	0.130778
GZ379	495	99363	6805	0.06849	12796	0.138248
GZ380	496	99363	11008	0.1108	5937	0.0671948
GZ381	497	99363	6887	0.06931	6665	0.0720728
GZ382	498	99363	12050	0.1213	6175	0.0707226
GZ383	499	99363	5397	0.05432	6381	0.0679075
GZ384	500	99363	5057	0.05089	5246	0.0556274
GZ385	502	99363	8783	0.08839	4177	0.0461139
GZ386	503	99363	20956	0.2109	2707	0.034525
GZ387	504	99363	10065	0.1013	3717	0.0416247
GZ388	505	99363	5498	0.05533	5171	0.0550898
GZ389	506	99363	66510	0.6694	189	0.0057529
GZ390	507	99363	27733	0.2791	2588	0.0361301
GZ391	508	99363	11891	0.1197	3943	0.0450773
GZ392	509	99363	4360	0.04388	7034	0.0740398
GZ393	510	99363	13494	0.1358	3350	0.0390129
GZ394	511	99363	12290	0.1237	7796	0.0895341
GZ395	512	99363	2942	0.02961	14706	0.152519
GZ396	513	99363	64799	0.6521	430	0.0124407
GZ397	514	99363	15268	0.1537	2319	0.027576
GZ398	515	99363	3789	0.03813	8326	0.0871157
GZ399	516	99363	5964	0.06002	6448	0.0690371
GZ400	517	99363	9741	0.09803	3734	0.0416639
GZ401	518	99363	44005	0.4429	879	0.0158785
GZ402	519	99363	9636	0.09698	4128	0.0460062
GZ403	520	99363	4443	0.04471	8181	0.0861884
GZ404	521	99363	6278	0.06318	5794	0.0622442
GZ405	523	99363	13761	0.1385	2920	0.0341114
GZ406	527	99363	5322	0.05356	6015	0.0639615
GZ407	540	99363	19056	0.1918	2121	0.0264111
GZ408	541	99363	18952	0.1907	2679	0.0333163
GZ409	542	99363	39493	0.3975	662	0.0110573
GZ410	543	99363	8532	0.08587	4102	0.0451608
GZ411	544	99363	27183	0.2736	2373	0.0328761
GZ412	545	99363	34921	0.3514	1901	0.0294994
GZ413	N10	99363	9508	0.09569	3162	0.03519
GZ414	N8	99363	13117	0.132	3957	0.0458804
GZ415	N9	99363	23273	0.2342	3005	0.0394927
Average	Average	99363	13720.4	0.138084	6293.68	0.0697846

## Sheet: TableS3
Table S3 Percentage of transition and transversion SNPs identified using genotyping-by-sequencing
	Transitions			Transversions
	CT	AG		AT	AC	CG	GT
Numbers of allelic sites	1028837	1009842		177345	142643	107004	146206
Percentage of allelic sites	0.3939	0.3866		0.0679	0.0546	0.041	0.056
Total (Percentage)	2038679(78.05%)			573198(21.95%)

## Sheet: TableS4
Table S4 Genetic diversity of 415 tea accessions in Guizhou Plateau
Type		Number	Tajima's D	Pi	Ho	MAF	Fis
Classification	C. sinensis	251	0.641	0.177d	0.068d	0.116c	0.630b
	C. tachangensis	100	0.901	0.231b	0.070c	0.162a	0.703a
	Near C. taliensis	5	0.537	0.225c	0.112a	0.146b	0.468c
	C. gymnogyna	59	0.793	0.234a	0.094b	0.162a	0.607bc
Note: Nucleotide diversity (Pi), observed heterozygosity (Ho), minor allele frequency (MAF) and inbreeding coefficient (Fis). In the same type and line, the different letters indicate a significant difference in p=0.05 levels by the T-test. Tea plant classifications include C. sinensis, C. tachangensis, C. taliensis and C. gymnogyna.

## Sheet: TableS5
Table S5 The Nm and pairwise genetic distance among five indigenous community populations.
	BY		DQ		HR		MM		PR
BY			0.162605		0.164086		0.185488		0.201158
DQ	25.2051	b			0.152916		0.204742		0.180779
HR	18.2398	c	43.6412	a			0.207158		0.181855
MM	5.69502	d	3.43824	d	3.92098	d			0.202614
PR	3.93179	d	5.03407	d	5.8311	d	4.06034	d
Note: The bottom left are the values of gene fow (Nm). The upper right are the values of pairwise genetic distance (GD). The different letters indicate a significant difference in p=0.05 levels by the T-test. HR: Han indigenous communities, DQ: Tujia and Yi indigenous communities, BY: Buyi indigenous communities, MM: Miao indigenous communities, and PR: Gelao indigenous communities.

## Sheet: TableS6
Table S6 The Nm and pairwise genetic distance among six inferred populations of 415 accessions.
	GP01		GP02		GP03		GP04		GP05		GP06
GP01			0.3		0.151		0.236		0.176		0.171
GP02	0.664277	g			0.241		0.18		0.292		0.239
GP03	6.92463	a	1.45242	f			0.278		0.176		0.166
GP04	1.5238	f	1.57202	f	0.701113	g			0.231		0.201
GP05	3.81504	d	0.603417	g	2.93236	e	0.837287	g			0.16
GP06	4.54065	c	1.46904	f	5.72829	b	2.99237	e	3.60422	d
Note: The bottom left are the values of gene fow (Nm). The upper right are the values of pairwise genetic distance (GD). The different letters indicate a significant difference in p=0.05 levels by the T-test.
