# Supplementary material for: Genome-wide association study, population structure, and genetic diversity of the tea plant in Guizhou Plateau
Source: BMC Plant Biol. 2024 Jan 30;24:79. doi: 10.1186/s12870-024-04761-x (PMC10826100; doi:10.1186/s12870-024-04761-x)
Supplement: Supplementary file 3 — Additional file 3: table S1. Precomputed pairwise genetic distance matrix of 415 accessions. [file 12870_2024_4761_MOESM3_ESM.xlsx]

## Sheet: Table S1
Table S1 Precomputed pairwise genetic distance matrix of 415 accessions
ID,s1,s100,s101,s102,s103,s107,s108,s109,s110,s111,s112,s113,s114,s115,s116,s117,s118,s119,s12,s120,s121,s122,s123,s124,s126,s127,s128,s129,s13,s130,s131,s132,s133,s134,s135,s136,s137,s138,s139,s140,s141,s142,s143,s144,s145,s146,s147,s148,s149,s15,s150,s151,s152,s153,s154,s155,s157,s161,s168,s171,s172,s173,s177,s178,s179,s18,s180,s181,s182,s183,s184,s185,s186,s187,s190,s192,s193,s194,s195,s199,s2…
s1,,,,,,,,,,,,,,,,,,,,,,,,,,,,,,,,,,,,,,,,,,,,,,,,,,,,,,,,,,,,,,,,,,,,,,,,,,,,,,,,,,,,,,,,,,,,,,,,,,,,,,,,,,,,,,,,,,,,,,,,,,,,,,,,,,,,,,,,,,,,,,,,,,,,,,,,,,,,,,,,,,,,,,,,,,,,,,,,,,,,,,,,,,,,,,,,,,,,,,,,,,,,,,,,,,,,,,,,,,,,,,,,,,,,,,,,,,,,,,,,,,,,,,,,,,,,,,,,,,,,,,,,,,,,,,,,,,,,,,,,,,,,,,,,,,,,,,,,,,,,,,,,,,,,,,,,,,,,,,,,,,,,,,,,,,,,,,,,,,,,,,,,,,,,,,,,,,,,,,,,,,,,,,,,,,,,,,,,,,,,,,,,,,,,,,,,,,,,,…
s100,0.1205,,,,,,,,,,,,,,,,,,,,,,,,,,,,,,,,,,,,,,,,,,,,,,,,,,,,,,,,,,,,,,,,,,,,,,,,,,,,,,,,,,,,,,,,,,,,,,,,,,,,,,,,,,,,,,,,,,,,,,,,,,,,,,,,,,,,,,,,,,,,,,,,,,,,,,,,,,,,,,,,,,,,,,,,,,,,,,,,,,,,,,,,,,,,,,,,,,,,,,,,,,,,,,,,,,,,,,,,,,,,,,,,,,,,,,,,,,,,,,,,,,,,,,,,,,,,,,,,,,,,,,,,,,,,,,,,,,,,,,,,,,,,,,,,,,,,,,,,,,,,,,,,,,,,,,,,,,,,,,,,,,,,,,,,,,,,,,,,,,,,,,,,,,,,,,,,,,,,,,,,,,,,,,,,,,,,,,,,,,,,,,,,,,,,…
s101,0.2724,0.2860,,,,,,,,,,,,,,,,,,,,,,,,,,,,,,,,,,,,,,,,,,,,,,,,,,,,,,,,,,,,,,,,,,,,,,,,,,,,,,,,,,,,,,,,,,,,,,,,,,,,,,,,,,,,,,,,,,,,,,,,,,,,,,,,,,,,,,,,,,,,,,,,,,,,,,,,,,,,,,,,,,,,,,,,,,,,,,,,,,,,,,,,,,,,,,,,,,,,,,,,,,,,,,,,,,,,,,,,,,,,,,,,,,,,,,,,,,,,,,,,,,,,,,,,,,,,,,,,,,,,,,,,,,,,,,,,,,,,,,,,,,,,,,,,,,,,,,,,,,,,,,,,,,,,,,,,,,,,,,,,,,,,,,,,,,,,,,,,,,,,,,,,,,,,,,,,,,,,,,,,,,,,,,,,,,,,,,,,,,,,,…
s102,0.2016,0.2058,0.1536,,,,,,,,,,,,,,,,,,,,,,,,,,,,,,,,,,,,,,,,,,,,,,,,,,,,,,,,,,,,,,,,,,,,,,,,,,,,,,,,,,,,,,,,,,,,,,,,,,,,,,,,,,,,,,,,,,,,,,,,,,,,,,,,,,,,,,,,,,,,,,,,,,,,,,,,,,,,,,,,,,,,,,,,,,,,,,,,,,,,,,,,,,,,,,,,,,,,,,,,,,,,,,,,,,,,,,,,,,,,,,,,,,,,,,,,,,,,,,,,,,,,,,,,,,,,,,,,,,,,,,,,,,,,,,,,,,,,,,,,,,,,,,,,,,,,,,,,,,,,,,,,,,,,,,,,,,,,,,,,,,,,,,,,,,,,,,,,,,,,,,,,,,,,,,,,,,,,,,,,,,,,,,,,,,,,,,…
s103,0.2237,0.2287,0.1456,0.1632,,,,,,,,,,,,,,,,,,,,,,,,,,,,,,,,,,,,,,,,,,,,,,,,,,,,,,,,,,,,,,,,,,,,,,,,,,,,,,,,,,,,,,,,,,,,,,,,,,,,,,,,,,,,,,,,,,,,,,,,,,,,,,,,,,,,,,,,,,,,,,,,,,,,,,,,,,,,,,,,,,,,,,,,,,,,,,,,,,,,,,,,,,,,,,,,,,,,,,,,,,,,,,,,,,,,,,,,,,,,,,,,,,,,,,,,,,,,,,,,,,,,,,,,,,,,,,,,,,,,,,,,,,,,,,,,,,,,,,,,,,,,,,,,,,,,,,,,,,,,,,,,,,,,,,,,,,,,,,,,,,,,,,,,,,,,,,,,,,,,,,,,,,,,,,,,,,,,,,,,,,,,,,,…
s107,0.1005,0.1087,0.2658,0.1967,0.2169,,,,,,,,,,,,,,,,,,,,,,,,,,,,,,,,,,,,,,,,,,,,,,,,,,,,,,,,,,,,,,,,,,,,,,,,,,,,,,,,,,,,,,,,,,,,,,,,,,,,,,,,,,,,,,,,,,,,,,,,,,,,,,,,,,,,,,,,,,,,,,,,,,,,,,,,,,,,,,,,,,,,,,,,,,,,,,,,,,,,,,,,,,,,,,,,,,,,,,,,,,,,,,,,,,,,,,,,,,,,,,,,,,,,,,,,,,,,,,,,,,,,,,,,,,,,,,,,,,,,,,,,,,,,,,,,,,,,,,,,,,,,,,,,,,,,,,,,,,,,,,,,,,,,,,,,,,,,,,,,,,,,,,,,,,,,,,,,,,,,,,,,,,,,,,,,,,,,,,,,…
s108,0.1788,0.1817,0.2269,0.1882,0.2043,0.1712,,,,,,,,,,,,,,,,,,,,,,,,,,,,,,,,,,,,,,,,,,,,,,,,,,,,,,,,,,,,,,,,,,,,,,,,,,,,,,,,,,,,,,,,,,,,,,,,,,,,,,,,,,,,,,,,,,,,,,,,,,,,,,,,,,,,,,,,,,,,,,,,,,,,,,,,,,,,,,,,,,,,,,,,,,,,,,,,,,,,,,,,,,,,,,,,,,,,,,,,,,,,,,,,,,,,,,,,,,,,,,,,,,,,,,,,,,,,,,,,,,,,,,,,,,,,,,,,,,,,,,,,,,,,,,,,,,,,,,,,,,,,,,,,,,,,,,,,,,,,,,,,,,,,,,,,,,,,,,,,,,,,,,,,,,,,,,,,,,,,,,,,,,,,,,,,,…
s109,0.1978,0.1988,0.2295,0.1995,0.2160,0.1904,0.1538,,,,,,,,,,,,,,,,,,,,,,,,,,,,,,,,,,,,,,,,,,,,,,,,,,,,,,,,,,,,,,,,,,,,,,,,,,,,,,,,,,,,,,,,,,,,,,,,,,,,,,,,,,,,,,,,,,,,,,,,,,,,,,,,,,,,,,,,,,,,,,,,,,,,,,,,,,,,,,,,,,,,,,,,,,,,,,,,,,,,,,,,,,,,,,,,,,,,,,,,,,,,,,,,,,,,,,,,,,,,,,,,,,,,,,,,,,,,,,,,,,,,,,,,,,,,,,,,,,,,,,,,,,,,,,,,,,,,,,,,,,,,,,,,,,,,,,,,,,,,,,,,,,,,,,,,,,,,,,,,,,,,,,,,,,,,,,,,,,,,,,,,,,…
s110,0.1854,0.1875,0.2307,0.1912,0.2111,0.1774,0.1411,0.1527,,,,,,,,,,,,,,,,,,,,,,,,,,,,,,,,,,,,,,,,,,,,,,,,,,,,,,,,,,,,,,,,,,,,,,,,,,,,,,,,,,,,,,,,,,,,,,,,,,,,,,,,,,,,,,,,,,,,,,,,,,,,,,,,,,,,,,,,,,,,,,,,,,,,,,,,,,,,,,,,,,,,,,,,,,,,,,,,,,,,,,,,,,,,,,,,,,,,,,,,,,,,,,,,,,,,,,,,,,,,,,,,,,,,,,,,,,,,,,,,,,,,,,,,,,,,,,,,,,,,,,,,,,,,,,,,,,,,,,,,,,,,,,,,,,,,,,,,,,,,,,,,,,,,,,,,,,,,,,,,,,,,,,,,,,,,,,,,,,,…
s111,0.2486,0.2538,0.1688,0.1905,0.1930,0.2404,0.1648,0.1560,0.1618,,,,,,,,,,,,,,,,,,,,,,,,,,,,,,,,,,,,,,,,,,,,,,,,,,,,,,,,,,,,,,,,,,,,,,,,,,,,,,,,,,,,,,,,,,,,,,,,,,,,,,,,,,,,,,,,,,,,,,,,,,,,,,,,,,,,,,,,,,,,,,,,,,,,,,,,,,,,,,,,,,,,,,,,,,,,,,,,,,,,,,,,,,,,,,,,,,,,,,,,,,,,,,,,,,,,,,,,,,,,,,,,,,,,,,,,,,,,,,,,,,,,,,,,,,,,,,,,,,,,,,,,,,,,,,,,,,,,,,,,,,,,,,,,,,,,,,,,,,,,,,,,,,,,,,,,,,,,,,,,,,,,,,,,,,,,…
s112,0.2145,0.2214,0.1998,0.1973,0.2129,0.2083,0.1568,0.1550,0.1614,0.1359,,,,,,,,,,,,,,,,,,,,,,,,,,,,,,,,,,,,,,,,,,,,,,,,,,,,,,,,,,,,,,,,,,,,,,,,,,,,,,,,,,,,,,,,,,,,,,,,,,,,,,,,,,,,,,,,,,,,,,,,,,,,,,,,,,,,,,,,,,,,,,,,,,,,,,,,,,,,,,,,,,,,,,,,,,,,,,,,,,,,,,,,,,,,,,,,,,,,,,,,,,,,,,,,,,,,,,,,,,,,,,,,,,,,,,,,,,,,,,,,,,,,,,,,,,,,,,,,,,,,,,,,,,,,,,,,,,,,,,,,,,,,,,,,,,,,,,,,,,,,,,,,,,,,,,,,,,,,,,,,,,,,,…
s113,0.1938,0.1902,0.2444,0.1984,0.2175,0.1841,0.1587,0.1582,0.1636,0.1754,0.1641,,,,,,,,,,,,,,,,,,,,,,,,,,,,,,,,,,,,,,,,,,,,,,,,,,,,,,,,,,,,,,,,,,,,,,,,,,,,,,,,,,,,,,,,,,,,,,,,,,,,,,,,,,,,,,,,,,,,,,,,,,,,,,,,,,,,,,,,,,,,,,,,,,,,,,,,,,,,,,,,,,,,,,,,,,,,,,,,,,,,,,,,,,,,,,,,,,,,,,,,,,,,,,,,,,,,,,,,,,,,,,,,,,,,,,,,,,,,,,,,,,,,,,,,,,,,,,,,,,,,,,,,,,,,,,,,,,,,,,,,,,,,,,,,,,,,,,,,,,,,,,,,,,,,,,,,,,,,,,…
s114,0.1822,0.1850,0.2333,0.1908,0.2046,0.1734,0.1479,0.1549,0.1448,0.1704,0.1674,0.1659,,,,,,,,,,,,,,,,,,,,,,,,,,,,,,,,,,,,,,,,,,,,,,,,,,,,,,,,,,,,,,,,,,,,,,,,,,,,,,,,,,,,,,,,,,,,,,,,,,,,,,,,,,,,,,,,,,,,,,,,,,,,,,,,,,,,,,,,,,,,,,,,,,,,,,,,,,,,,,,,,,,,,,,,,,,,,,,,,,,,,,,,,,,,,,,,,,,,,,,,,,,,,,,,,,,,,,,,,,,,,,,,,,,,,,,,,,,,,,,,,,,,,,,,,,,,,,,,,,,,,,,,,,,,,,,,,,,,,,,,,,,,,,,,,,,,,,,,,,,,,,,,,,,,,,,…
s115,0.1650,0.1686,0.2021,0.1694,0.1848,0.1538,0.1203,0.1393,0.1239,0.1357,0.1350,0.1393,0.1205,,,,,,,,,,,,,,,,,,,,,,,,,,,,,,,,,,,,,,,,,,,,,,,,,,,,,,,,,,,,,,,,,,,,,,,,,,,,,,,,,,,,,,,,,,,,,,,,,,,,,,,,,,,,,,,,,,,,,,,,,,,,,,,,,,,,,,,,,,,,,,,,,,,,,,,,,,,,,,,,,,,,,,,,,,,,,,,,,,,,,,,,,,,,,,,,,,,,,,,,,,,,,,,,,,,,,,,,,,,,,,,,,,,,,,,,,,,,,,,,,,,,,,,,,,,,,,,,,,,,,,,,,,,,,,,,,,,,,,,,,,,,,,,,,,,,,,,,,,,,,,,,…
s116,0.1790,0.1854,0.2239,0.1883,0.2043,0.1716,0.1332,0.1537,0.1387,0.1661,0.1526,0.1607,0.1412,0.1180,,,,,,,,,,,,,,,,,,,,,,,,,,,,,,,,,,,,,,,,,,,,,,,,,,,,,,,,,,,,,,,,,,,,,,,,,,,,,,,,,,,,,,,,,,,,,,,,,,,,,,,,,,,,,,,,,,,,,,,,,,,,,,,,,,,,,,,,,,,,,,,,,,,,,,,,,,,,,,,,,,,,,,,,,,,,,,,,,,,,,,,,,,,,,,,,,,,,,,,,,,,,,,,,,,,,,,,,,,,,,,,,,,,,,,,,,,,,,,,,,,,,,,,,,,,,,,,,,,,,,,,,,,,,,,,,,,,,,,,,,,,,,,,,,,,,,,,,,…
s117,0.1769,0.1786,0.2291,0.1834,0.2042,0.1703,0.1440,0.1522,0.1475,0.1613,0.1562,0.1565,0.1441,0.1247,0.1315,,,,,,,,,,,,,,,,,,,,,,,,,,,,,,,,,,,,,,,,,,,,,,,,,,,,,,,,,,,,,,,,,,,,,,,,,,,,,,,,,,,,,,,,,,,,,,,,,,,,,,,,,,,,,,,,,,,,,,,,,,,,,,,,,,,,,,,,,,,,,,,,,,,,,,,,,,,,,,,,,,,,,,,,,,,,,,,,,,,,,,,,,,,,,,,,,,,,,,,,,,,,,,,,,,,,,,,,,,,,,,,,,,,,,,,,,,,,,,,,,,,,,,,,,,,,,,,,,,,,,,,,,,,,,,,,,,,,,,,,,,,,,,,,,,…
s118,0.1902,0.1877,0.2326,0.1962,0.2077,0.1780,0.1589,0.1575,0.1642,0.1634,0.1579,0.1612,0.1649,0.1377,0.1561,0.1533,,,,,,,,,,,,,,,,,,,,,,,,,,,,,,,,,,,,,,,,,,,,,,,,,,,,,,,,,,,,,,,,,,,,,,,,,,,,,,,,,,,,,,,,,,,,,,,,,,,,,,,,,,,,,,,,,,,,,,,,,,,,,,,,,,,,,,,,,,,,,,,,,,,,,,,,,,,,,,,,,,,,,,,,,,,,,,,,,,,,,,,,,,,,,,,,,,,,,,,,,,,,,,,,,,,,,,,,,,,,,,,,,,,,,,,,,,,,,,,,,,,,,,,,,,,,,,,,,,,,,,,,,,,,,,,,,,,,,,,,,,,…
s119,0.1852,0.1859,0.2306,0.1838,0.2107,0.1775,0.1704,0.1769,0.1738,0.1863,0.1820,0.1769,0.1756,0.1532,0.1710,0.1646,0.1717,,,,,,,,,,,,,,,,,,,,,,,,,,,,,,,,,,,,,,,,,,,,,,,,,,,,,,,,,,,,,,,,,,,,,,,,,,,,,,,,,,,,,,,,,,,,,,,,,,,,,,,,,,,,,,,,,,,,,,,,,,,,,,,,,,,,,,,,,,,,,,,,,,,,,,,,,,,,,,,,,,,,,,,,,,,,,,,,,,,,,,,,,,,,,,,,,,,,,,,,,,,,,,,,,,,,,,,,,,,,,,,,,,,,,,,,,,,,,,,,,,,,,,,,,,,,,,,,,,,,,,,,,,,,,,,,,,,,…
s12,0.1453,0.1396,0.3089,0.2204,0.2371,0.1370,0.1839,0.1975,0.1941,0.2689,0.2322,0.1912,0.1861,0.1728,0.1874,0.1794,0.1908,0.1894,,,,,,,,,,,,,,,,,,,,,,,,,,,,,,,,,,,,,,,,,,,,,,,,,,,,,,,,,,,,,,,,,,,,,,,,,,,,,,,,,,,,,,,,,,,,,,,,,,,,,,,,,,,,,,,,,,,,,,,,,,,,,,,,,,,,,,,,,,,,,,,,,,,,,,,,,,,,,,,,,,,,,,,,,,,,,,,,,,,,,,,,,,,,,,,,,,,,,,,,,,,,,,,,,,,,,,,,,,,,,,,,,,,,,,,,,,,,,,,,,,,,,,,,,,,,,,,,,,,,,,,,,,,,,,…
s120,0.1490,0.1463,0.2836,0.1898,0.2261,0.1400,0.1656,0.1874,0.1671,0.2358,0.2068,0.1774,0.1676,0.1472,0.1643,0.1616,0.1785,0.1715,0.1393,,,,,,,,,,,,,,,,,,,,,,,,,,,,,,,,,,,,,,,,,,,,,,,,,,,,,,,,,,,,,,,,,,,,,,,,,,,,,,,,,,,,,,,,,,,,,,,,,,,,,,,,,,,,,,,,,,,,,,,,,,,,,,,,,,,,,,,,,,,,,,,,,,,,,,,,,,,,,,,,,,,,,,,,,,,,,,,,,,,,,,,,,,,,,,,,,,,,,,,,,,,,,,,,,,,,,,,,,,,,,,,,,,,,,,,,,,,,,,,,,,,,,,,,,,,,,,,,,,,,,,…
s121,0.1523,0.1524,0.1916,0.1645,0.1734,0.1461,0.1332,0.1332,0.1395,0.1330,0.1360,0.1371,0.1375,0.1181,0.1340,0.1267,0.1364,0.1129,0.1541,0.1393,,,,,,,,,,,,,,,,,,,,,,,,,,,,,,,,,,,,,,,,,,,,,,,,,,,,,,,,,,,,,,,,,,,,,,,,,,,,,,,,,,,,,,,,,,,,,,,,,,,,,,,,,,,,,,,,,,,,,,,,,,,,,,,,,,,,,,,,,,,,,,,,,,,,,,,,,,,,,,,,,,,,,,,,,,,,,,,,,,,,,,,,,,,,,,,,,,,,,,,,,,,,,,,,,,,,,,,,,,,,,,,,,,,,,,,,,,,,,,,,,,,,,,,,,,,,,,,…
s122,0.1931,0.1889,0.2308,0.1979,0.2106,0.1815,0.1742,0.1783,0.1805,0.1850,0.1810,0.1807,0.1762,0.1569,0.1762,0.1720,0.1720,0.1648,0.1921,0.1803,0.1135,,,,,,,,,,,,,,,,,,,,,,,,,,,,,,,,,,,,,,,,,,,,,,,,,,,,,,,,,,,,,,,,,,,,,,,,,,,,,,,,,,,,,,,,,,,,,,,,,,,,,,,,,,,,,,,,,,,,,,,,,,,,,,,,,,,,,,,,,,,,,,,,,,,,,,,,,,,,,,,,,,,,,,,,,,,,,,,,,,,,,,,,,,,,,,,,,,,,,,,,,,,,,,,,,,,,,,,,,,,,,,,,,,,,,,,,,,,,,,,,,,,,,,,,…
s123,0.1899,0.1884,0.2235,0.1959,0.2033,0.1757,0.1666,0.1730,0.1720,0.1749,0.1704,0.1700,0.1727,0.1453,0.1663,0.1650,0.1661,0.1535,0.1895,0.1740,0.1060,0.1526,,,,,,,,,,,,,,,,,,,,,,,,,,,,,,,,,,,,,,,,,,,,,,,,,,,,,,,,,,,,,,,,,,,,,,,,,,,,,,,,,,,,,,,,,,,,,,,,,,,,,,,,,,,,,,,,,,,,,,,,,,,,,,,,,,,,,,,,,,,,,,,,,,,,,,,,,,,,,,,,,,,,,,,,,,,,,,,,,,,,,,,,,,,,,,,,,,,,,,,,,,,,,,,,,,,,,,,,,,,,,,,,,,,,,,,,,,,,,,,,,…
s124,0.1825,0.1815,0.2279,0.1889,0.2047,0.1713,0.1538,0.1624,0.1631,0.1728,0.1671,0.1680,0.1604,0.1408,0.1566,0.1538,0.1657,0.1546,0.1836,0.1676,0.0843,0.1494,0.1461,,,,,,,,,,,,,,,,,,,,,,,,,,,,,,,,,,,,,,,,,,,,,,,,,,,,,,,,,,,,,,,,,,,,,,,,,,,,,,,,,,,,,,,,,,,,,,,,,,,,,,,,,,,,,,,,,,,,,,,,,,,,,,,,,,,,,,,,,,,,,,,,,,,,,,,,,,,,,,,,,,,,,,,,,,,,,,,,,,,,,,,,,,,,,,,,,,,,,,,,,,,,,,,,,,,,,,,,,,,,,,,,,,,,,,,,,,…
s126,0.1394,0.1375,0.3025,0.2211,0.2375,0.1325,0.1908,0.2056,0.1998,0.2683,0.2341,0.2021,0.1937,0.1779,0.1926,0.1865,0.1944,0.1935,0.1406,0.1493,0.1608,0.1995,0.1967,0.1912,,,,,,,,,,,,,,,,,,,,,,,,,,,,,,,,,,,,,,,,,,,,,,,,,,,,,,,,,,,,,,,,,,,,,,,,,,,,,,,,,,,,,,,,,,,,,,,,,,,,,,,,,,,,,,,,,,,,,,,,,,,,,,,,,,,,,,,,,,,,,,,,,,,,,,,,,,,,,,,,,,,,,,,,,,,,,,,,,,,,,,,,,,,,,,,,,,,,,,,,,,,,,,,,,,,,,,,,,,,,,,,,,,,…
s127,0.1013,0.1058,0.2737,0.1898,0.2139,0.0955,0.1623,0.1876,0.1712,0.2449,0.2060,0.1754,0.1643,0.1515,0.1665,0.1593,0.1738,0.1666,0.1306,0.1315,0.1462,0.1766,0.1793,0.1666,0.1247,,,,,,,,,,,,,,,,,,,,,,,,,,,,,,,,,,,,,,,,,,,,,,,,,,,,,,,,,,,,,,,,,,,,,,,,,,,,,,,,,,,,,,,,,,,,,,,,,,,,,,,,,,,,,,,,,,,,,,,,,,,,,,,,,,,,,,,,,,,,,,,,,,,,,,,,,,,,,,,,,,,,,,,,,,,,,,,,,,,,,,,,,,,,,,,,,,,,,,,,,,,,,,,,,,,,,,,,,,,,…
s128,0.1336,0.1298,0.2981,0.2070,0.2282,0.1236,0.1556,0.1919,0.1625,0.2577,0.2207,0.1837,0.1562,0.1361,0.1569,0.1614,0.1831,0.1774,0.1209,0.1132,0.1438,0.1833,0.1802,0.1677,0.1356,0.1213,,,,,,,,,,,,,,,,,,,,,,,,,,,,,,,,,,,,,,,,,,,,,,,,,,,,,,,,,,,,,,,,,,,,,,,,,,,,,,,,,,,,,,,,,,,,,,,,,,,,,,,,,,,,,,,,,,,,,,,,,,,,,,,,,,,,,,,,,,,,,,,,,,,,,,,,,,,,,,,,,,,,,,,,,,,,,,,,,,,,,,,,,,,,,,,,,,,,,,,,,,,,,,,,,,,,,…
s129,0.1509,0.1430,0.3246,0.2268,0.2436,0.1424,0.1905,0.2036,0.1978,0.2722,0.2376,0.1944,0.1892,0.1740,0.1934,0.1830,0.1926,0.1930,0.1243,0.1378,0.1521,0.1932,0.1885,0.1864,0.1401,0.1383,0.1225,,,,,,,,,,,,,,,,,,,,,,,,,,,,,,,,,,,,,,,,,,,,,,,,,,,,,,,,,,,,,,,,,,,,,,,,,,,,,,,,,,,,,,,,,,,,,,,,,,,,,,,,,,,,,,,,,,,,,,,,,,,,,,,,,,,,,,,,,,,,,,,,,,,,,,,,,,,,,,,,,,,,,,,,,,,,,,,,,,,,,,,,,,,,,,,,,,,,,,,,,,,,,,…
s13,0.1507,0.1448,0.3106,0.2195,0.2384,0.1403,0.1886,0.1997,0.1962,0.2678,0.2333,0.1924,0.1883,0.1739,0.1883,0.1820,0.1939,0.1909,0.0985,0.1444,0.1548,0.1954,0.1898,0.1864,0.1454,0.1331,0.1268,0.1302,,,,,,,,,,,,,,,,,,,,,,,,,,,,,,,,,,,,,,,,,,,,,,,,,,,,,,,,,,,,,,,,,,,,,,,,,,,,,,,,,,,,,,,,,,,,,,,,,,,,,,,,,,,,,,,,,,,,,,,,,,,,,,,,,,,,,,,,,,,,,,,,,,,,,,,,,,,,,,,,,,,,,,,,,,,,,,,,,,,,,,,,,,,,,,,,,,,,,,,,…
s130,0.1464,0.1392,0.3052,0.2129,0.2349,0.1403,0.1759,0.1993,0.1831,0.2658,0.2285,0.1867,0.1792,0.1642,0.1792,0.1718,0.1837,0.1809,0.1282,0.1326,0.1517,0.1870,0.1855,0.1770,0.1399,0.1293,0.1163,0.0988,0.1315,,,,,,,,,,,,,,,,,,,,,,,,,,,,,,,,,,,,,,,,,,,,,,,,,,,,,,,,,,,,,,,,,,,,,,,,,,,,,,,,,,,,,,,,,,,,,,,,,,,,,,,,,,,,,,,,,,,,,,,,,,,,,,,,,,,,,,,,,,,,,,,,,,,,,,,,,,,,,,,,,,,,,,,,,,,,,,,,,,,,,,,,,,,,,,,,…
s131,0.1540,0.1464,0.3275,0.2348,0.2455,0.1476,0.1919,0.2050,0.2003,0.2768,0.2396,0.1975,0.1956,0.1794,0.1948,0.1850,0.1931,0.1962,0.1259,0.1421,0.1569,0.1976,0.1939,0.1890,0.1405,0.1413,0.1237,0.0778,0.1329,0.1007,,,,,,,,,,,,,,,,,,,,,,,,,,,,,,,,,,,,,,,,,,,,,,,,,,,,,,,,,,,,,,,,,,,,,,,,,,,,,,,,,,,,,,,,,,,,,,,,,,,,,,,,,,,,,,,,,,,,,,,,,,,,,,,,,,,,,,,,,,,,,,,,,,,,,,,,,,,,,,,,,,,,,,,,,,,,,,,,,,,,,,,,,…
s132,0.1419,0.1318,0.3229,0.2228,0.2407,0.1346,0.1800,0.1969,0.1885,0.2719,0.2321,0.1882,0.1841,0.1650,0.1846,0.1778,0.1865,0.1858,0.1186,0.1306,0.1460,0.1874,0.1843,0.1749,0.1299,0.1281,0.1149,0.0910,0.1251,0.0940,0.0831,,,,,,,,,,,,,,,,,,,,,,,,,,,,,,,,,,,,,,,,,,,,,,,,,,,,,,,,,,,,,,,,,,,,,,,,,,,,,,,,,,,,,,,,,,,,,,,,,,,,,,,,,,,,,,,,,,,,,,,,,,,,,,,,,,,,,,,,,,,,,,,,,,,,,,,,,,,,,,,,,,,,,,,,,,,,,,,,,,…
s133,0.1379,0.1329,0.3095,0.2191,0.2345,0.1317,0.1720,0.1986,0.1810,0.2634,0.2301,0.1890,0.1758,0.1561,0.1771,0.1712,0.1862,0.1846,0.1237,0.1270,0.1472,0.1853,0.1845,0.1767,0.1337,0.1257,0.1005,0.0911,0.1272,0.1002,0.0929,0.0852,,,,,,,,,,,,,,,,,,,,,,,,,,,,,,,,,,,,,,,,,,,,,,,,,,,,,,,,,,,,,,,,,,,,,,,,,,,,,,,,,,,,,,,,,,,,,,,,,,,,,,,,,,,,,,,,,,,,,,,,,,,,,,,,,,,,,,,,,,,,,,,,,,,,,,,,,,,,,,,,,,,,,,,,,,,…
s134,0.1439,0.1420,0.3021,0.2093,0.2357,0.1335,0.1662,0.2011,0.1720,0.2638,0.2285,0.1905,0.1649,0.1470,0.1659,0.1675,0.1917,0.1843,0.1326,0.1253,0.1529,0.1934,0.1895,0.1761,0.1425,0.1277,0.0883,0.1326,0.1379,0.1237,0.1355,0.1235,0.1128,,,,,,,,,,,,,,,,,,,,,,,,,,,,,,,,,,,,,,,,,,,,,,,,,,,,,,,,,,,,,,,,,,,,,,,,,,,,,,,,,,,,,,,,,,,,,,,,,,,,,,,,,,,,,,,,,,,,,,,,,,,,,,,,,,,,,,,,,,,,,,,,,,,,,,,,,,,,,,,,,,,,…
s135,0.1140,0.1215,0.2822,0.2035,0.2225,0.1103,0.1824,0.1964,0.1887,0.2466,0.2203,0.1919,0.1838,0.1652,0.1821,0.1782,0.1871,0.1857,0.1395,0.1486,0.1487,0.1907,0.1890,0.1789,0.1409,0.1063,0.1277,0.1424,0.1431,0.1407,0.1419,0.1330,0.1305,0.1402,,,,,,,,,,,,,,,,,,,,,,,,,,,,,,,,,,,,,,,,,,,,,,,,,,,,,,,,,,,,,,,,,,,,,,,,,,,,,,,,,,,,,,,,,,,,,,,,,,,,,,,,,,,,,,,,,,,,,,,,,,,,,,,,,,,,,,,,,,,,,,,,,,,,,,,,,,,,,…
s136,0.1413,0.1410,0.3046,0.2172,0.2376,0.1326,0.1865,0.2028,0.1937,0.2665,0.2319,0.1997,0.1890,0.1720,0.1907,0.1872,0.1936,0.1943,0.1298,0.1416,0.1595,0.1954,0.1949,0.1880,0.1463,0.1300,0.1250,0.1371,0.1379,0.1361,0.1333,0.1269,0.1302,0.1365,0.1392,,,,,,,,,,,,,,,,,,,,,,,,,,,,,,,,,,,,,,,,,,,,,,,,,,,,,,,,,,,,,,,,,,,,,,,,,,,,,,,,,,,,,,,,,,,,,,,,,,,,,,,,,,,,,,,,,,,,,,,,,,,,,,,,,,,,,,,,,,,,,,,,,,,,,,…
s137,0.1374,0.1342,0.3072,0.2150,0.2351,0.1280,0.1792,0.1973,0.1863,0.2647,0.2278,0.1925,0.1817,0.1661,0.1824,0.1773,0.1837,0.1879,0.1186,0.1333,0.1504,0.1891,0.1873,0.1797,0.1391,0.1249,0.1160,0.1242,0.1258,0.1252,0.1207,0.1141,0.1191,0.1266,0.1331,0.1123,,,,,,,,,,,,,,,,,,,,,,,,,,,,,,,,,,,,,,,,,,,,,,,,,,,,,,,,,,,,,,,,,,,,,,,,,,,,,,,,,,,,,,,,,,,,,,,,,,,,,,,,,,,,,,,,,,,,,,,,,,,,,,,,,,,,,,,,,,,,,,,…
s138,0.1333,0.1328,0.2976,0.2058,0.2313,0.1283,0.1793,0.2017,0.1864,0.2648,0.2275,0.1918,0.1780,0.1655,0.1862,0.1761,0.1902,0.1791,0.1317,0.1388,0.1586,0.1902,0.1920,0.1811,0.1403,0.1223,0.1238,0.1325,0.1353,0.1287,0.1319,0.1221,0.1285,0.1350,0.1341,0.1031,0.1103,,,,,,,,,,,,,,,,,,,,,,,,,,,,,,,,,,,,,,,,,,,,,,,,,,,,,,,,,,,,,,,,,,,,,,,,,,,,,,,,,,,,,,,,,,,,,,,,,,,,,,,,,,,,,,,,,,,,,,,,,,,,,,,,,,,,,,,,…
s139,0.1376,0.1376,0.2957,0.2140,0.2265,0.1289,0.1802,0.1982,0.1893,0.2588,0.2272,0.1923,0.1812,0.1638,0.1833,0.1795,0.1889,0.1844,0.1285,0.1391,0.1487,0.1924,0.1861,0.1797,0.1376,0.1285,0.1206,0.1325,0.1342,0.1334,0.1327,0.1237,0.1245,0.1318,0.1352,0.1098,0.1074,0.0970,,,,,,,,,,,,,,,,,,,,,,,,,,,,,,,,,,,,,,,,,,,,,,,,,,,,,,,,,,,,,,,,,,,,,,,,,,,,,,,,,,,,,,,,,,,,,,,,,,,,,,,,,,,,,,,,,,,,,,,,,,,,,,,,,…
s140,0.1389,0.1295,0.3156,0.2199,0.2382,0.1304,0.1762,0.1925,0.1846,0.2646,0.2265,0.1831,0.1778,0.1603,0.1779,0.1716,0.1800,0.1830,0.1158,0.1242,0.1441,0.1864,0.1817,0.1741,0.1298,0.1248,0.1084,0.1139,0.1194,0.1150,0.1163,0.1054,0.1109,0.1158,0.1326,0.1230,0.1107,0.1236,0.1193,,,,,,,,,,,,,,,,,,,,,,,,,,,,,,,,,,,,,,,,,,,,,,,,,,,,,,,,,,,,,,,,,,,,,,,,,,,,,,,,,,,,,,,,,,,,,,,,,,,,,,,,,,,,,,,,,,,,,,,,,,…
s141,0.1374,0.1364,0.3018,0.2116,0.2345,0.1291,0.1835,0.2025,0.1914,0.2628,0.2296,0.1949,0.1860,0.1711,0.1871,0.1803,0.1922,0.1903,0.1248,0.1443,0.1566,0.1969,0.1917,0.1845,0.1438,0.1270,0.1240,0.1354,0.1347,0.1369,0.1327,0.1248,0.1279,0.1358,0.1336,0.1072,0.1062,0.0988,0.1081,0.1220,,,,,,,,,,,,,,,,,,,,,,,,,,,,,,,,,,,,,,,,,,,,,,,,,,,,,,,,,,,,,,,,,,,,,,,,,,,,,,,,,,,,,,,,,,,,,,,,,,,,,,,,,,,,,,,,,,,…
s142,0.1485,0.1449,0.3194,0.2197,0.2440,0.1391,0.1870,0.2010,0.1953,0.2737,0.2353,0.1943,0.1878,0.1730,0.1902,0.1817,0.1938,0.1896,0.1295,0.1343,0.1552,0.1948,0.1898,0.1839,0.1429,0.1316,0.1203,0.1264,0.1327,0.1273,0.1267,0.1161,0.1212,0.1307,0.1413,0.1351,0.1248,0.1299,0.1304,0.1063,0.1292,,,,,,,,,,,,,,,,,,,,,,,,,,,,,,,,,,,,,,,,,,,,,,,,,,,,,,,,,,,,,,,,,,,,,,,,,,,,,,,,,,,,,,,,,,,,,,,,,,,,,,,,,,,,…
s143,0.1357,0.1297,0.3149,0.2164,0.2341,0.1279,0.1770,0.1923,0.1827,0.2672,0.2268,0.1825,0.1755,0.1599,0.1783,0.1719,0.1815,0.1813,0.1133,0.1190,0.1399,0.1842,0.1809,0.1716,0.1266,0.1218,0.1067,0.1102,0.1194,0.1152,0.1131,0.1016,0.1090,0.1177,0.1262,0.1215,0.1079,0.1187,0.1176,0.0915,0.1196,0.0902,,,,,,,,,,,,,,,,,,,,,,,,,,,,,,,,,,,,,,,,,,,,,,,,,,,,,,,,,,,,,,,,,,,,,,,,,,,,,,,,,,,,,,,,,,,,,,,,,,,,,…
s144,0.2606,0.2749,0.1098,0.1615,0.1690,0.2547,0.2202,0.2221,0.2236,0.1732,0.1964,0.2380,0.2259,0.2011,0.2173,0.2189,0.2258,0.2222,0.2999,0.2701,0.1875,0.2263,0.2182,0.2203,0.2904,0.2588,0.2832,0.3083,0.2974,0.2886,0.3131,0.3085,0.2944,0.2887,0.2684,0.2904,0.2940,0.2841,0.2800,0.2998,0.2885,0.3019,0.2995,,,,,,,,,,,,,,,,,,,,,,,,,,,,,,,,,,,,,,,,,,,,,,,,,,,,,,,,,,,,,,,,,,,,,,,,,,,,,,,,,,,,,,,,,,,,,,…
s145,0.2934,0.3095,0.0986,0.1754,0.1739,0.2877,0.2409,0.2386,0.2433,0.1729,0.2077,0.2553,0.2458,0.2170,0.2357,0.2421,0.2444,0.2458,0.3319,0.3019,0.2063,0.2495,0.2376,0.2414,0.3261,0.3045,0.3182,0.3442,0.3316,0.3315,0.3489,0.3431,0.3311,0.3228,0.3018,0.3250,0.3297,0.3309,0.3136,0.3376,0.3210,0.3379,0.3375,0.0658,,,,,,,,,,,,,,,,,,,,,,,,,,,,,,,,,,,,,,,,,,,,,,,,,,,,,,,,,,,,,,,,,,,,,,,,,,,,,,,,,,,,,,,…
s146,0.1905,0.1925,0.2112,0.1784,0.1971,0.1837,0.1903,0.2025,0.1972,0.2165,0.2107,0.2019,0.1932,0.1757,0.1913,0.1921,0.1979,0.1978,0.1977,0.1900,0.1627,0.1988,0.1967,0.1945,0.2018,0.1733,0.1860,0.2025,0.2001,0.1922,0.2019,0.1945,0.1955,0.1964,0.1950,0.1967,0.1938,0.1880,0.1893,0.1886,0.1949,0.1975,0.1882,0.1986,0.1981,,,,,,,,,,,,,,,,,,,,,,,,,,,,,,,,,,,,,,,,,,,,,,,,,,,,,,,,,,,,,,,,,,,,,,,,,,,,,,,,…
s147,0.2544,0.2634,0.1097,0.1578,0.1620,0.2447,0.2129,0.2185,0.2205,0.1687,0.1945,0.2307,0.2197,0.1930,0.2133,0.2153,0.2191,0.2175,0.2912,0.2689,0.1800,0.2220,0.2105,0.2144,0.2843,0.2427,0.2755,0.3015,0.2901,0.2793,0.3061,0.2992,0.2892,0.2817,0.2628,0.2850,0.2872,0.2690,0.2726,0.2946,0.2806,0.2956,0.2941,0.0946,0.0723,0.1831,,,,,,,,,,,,,,,,,,,,,,,,,,,,,,,,,,,,,,,,,,,,,,,,,,,,,,,,,,,,,,,,,,,,,,,,,…
s148,0.1957,0.1972,0.1947,0.1783,0.1896,0.1872,0.1971,0.2075,0.2009,0.2072,0.2123,0.2092,0.1977,0.1775,0.1963,0.1965,0.2006,0.1994,0.2080,0.1987,0.1669,0.2055,0.1984,0.1960,0.2127,0.1813,0.1954,0.2164,0.2110,0.2070,0.2186,0.2071,0.2055,0.2047,0.1965,0.2010,0.1961,0.1905,0.1947,0.2041,0.1936,0.2102,0.2025,0.1836,0.1832,0.1741,0.1702,,,,,,,,,,,,,,,,,,,,,,,,,,,,,,,,,,,,,,,,,,,,,,,,,,,,,,,,,,,,,,,,,,…
s149,0.1890,0.1895,0.1913,0.1787,0.1846,0.1801,0.1876,0.1988,0.1938,0.2061,0.2018,0.1994,0.1884,0.1683,0.1866,0.1831,0.1917,0.1894,0.1900,0.1884,0.1536,0.1957,0.1872,0.1863,0.1967,0.1805,0.1817,0.1948,0.1941,0.1920,0.2007,0.1917,0.1891,0.1913,0.1896,0.1927,0.1875,0.1902,0.1824,0.1862,0.1898,0.1959,0.1852,0.1807,0.1800,0.1658,0.1665,0.1398,,,,,,,,,,,,,,,,,,,,,,,,,,,,,,,,,,,,,,,,,,,,,,,,,,,,,,,,,,,…
s15,0.1475,0.1426,0.3151,0.2182,0.2416,0.1373,0.1854,0.2001,0.1942,0.2708,0.2343,0.1920,0.1880,0.1704,0.1874,0.1816,0.1873,0.1890,0.1163,0.1364,0.1532,0.1907,0.1898,0.1819,0.1412,0.1316,0.1220,0.1250,0.1234,0.1219,0.1261,0.1166,0.1237,0.1317,0.1402,0.1329,0.1229,0.1343,0.1316,0.1114,0.1335,0.1263,0.1111,0.3013,0.3373,0.1978,0.2937,0.2119,0.1947,,,,,,,,,,,,,,,,,,,,,,,,,,,,,,,,,,,,,,,,,,,,,,,,,,,,,…
s150,0.2670,0.2795,0.1036,0.1635,0.1622,0.2591,0.2273,0.2265,0.2262,0.1716,0.1988,0.2411,0.2260,0.2005,0.2236,0.2247,0.2307,0.2261,0.3013,0.2737,0.1897,0.2276,0.2200,0.2247,0.2958,0.2641,0.2884,0.3142,0.3031,0.2958,0.3178,0.3129,0.2992,0.2949,0.2748,0.2945,0.3005,0.2933,0.2857,0.3079,0.2924,0.3080,0.3049,0.1007,0.0763,0.1853,0.0926,0.1690,0.1625,0.3061,,,,,,,,,,,,,,,,,,,,,,,,,,,,,,,,,,,,,,,,,,,,,…
s151,0.1834,0.1864,0.2039,0.1685,0.1934,0.1759,0.1877,0.2005,0.1937,0.2111,0.2061,0.2016,0.1894,0.1683,0.1850,0.1843,0.1932,0.1901,0.1924,0.1863,0.1571,0.1968,0.1935,0.1873,0.1957,0.1680,0.1833,0.1971,0.1970,0.1865,0.2032,0.1935,0.1907,0.1900,0.1868,0.1877,0.1862,0.1763,0.1828,0.1888,0.1849,0.1959,0.1860,0.1918,0.1998,0.1686,0.1750,0.1643,0.1548,0.1940,0.1815,,,,,,,,,,,,,,,,,,,,,,,,,,,,,,,,,,,,,,…
s152,0.2764,0.2883,0.1112,0.1721,0.1743,0.2698,0.2282,0.2327,0.2352,0.1764,0.2038,0.2446,0.2338,0.2073,0.2278,0.2273,0.2354,0.2331,0.3124,0.2856,0.1938,0.2382,0.2263,0.2278,0.3066,0.2762,0.2988,0.3237,0.3121,0.3070,0.3289,0.3223,0.3087,0.3040,0.2849,0.3043,0.3102,0.2995,0.2959,0.3159,0.3016,0.3167,0.3155,0.0812,0.0684,0.1972,0.0868,0.1796,0.1743,0.3161,0.0880,0.1899,,,,,,,,,,,,,,,,,,,,,,,,,,,,,,,…
s153,0.1894,0.1946,0.1847,0.1786,0.1818,0.1795,0.1877,0.1939,0.1931,0.2032,0.1987,0.1992,0.1884,0.1677,0.1869,0.1855,0.1916,0.1895,0.1928,0.1896,0.1553,0.1929,0.1850,0.1879,0.2007,0.1850,0.1840,0.2013,0.2016,0.1942,0.2012,0.1946,0.1909,0.1944,0.1887,0.1890,0.1881,0.1880,0.1844,0.1918,0.1881,0.1980,0.1890,0.1723,0.1660,0.1461,0.1493,0.1625,0.1444,0.1964,0.1562,0.1554,0.1640,,,,,,,,,,,,,,,,,,,,,,,,…
s154,0.1784,0.1803,0.1847,0.1647,0.1793,0.1676,0.1796,0.1931,0.1862,0.1989,0.1952,0.1926,0.1822,0.1643,0.1814,0.1806,0.1875,0.1859,0.1880,0.1819,0.1474,0.1882,0.1811,0.1791,0.1932,0.1645,0.1759,0.1938,0.1919,0.1857,0.1953,0.1875,0.1857,0.1879,0.1794,0.1845,0.1813,0.1742,0.1772,0.1829,0.1816,0.1913,0.1799,0.1750,0.1725,0.1537,0.1562,0.1371,0.1377,0.1907,0.1609,0.1535,0.1647,0.1442,,,,,,,,,,,,,,,,,…
s155,0.2667,0.2803,0.1087,0.1663,0.1669,0.2580,0.2242,0.2235,0.2262,0.1694,0.1980,0.2385,0.2278,0.1996,0.2214,0.2257,0.2296,0.2285,0.3050,0.2815,0.1894,0.2308,0.2207,0.2247,0.2979,0.2632,0.2899,0.3154,0.3039,0.2978,0.3205,0.3137,0.3021,0.2953,0.2762,0.2978,0.3019,0.2900,0.2867,0.3078,0.2943,0.3094,0.3083,0.0734,0.0711,0.1983,0.0875,0.1851,0.1823,0.3089,0.1034,0.1926,0.0821,0.1694,0.1690,,,,,,,,,,…
s157,0.1903,0.1933,0.2013,0.1738,0.1887,0.1788,0.1897,0.2003,0.1965,0.2114,0.2041,0.2010,0.1918,0.1748,0.1902,0.1879,0.1992,0.1934,0.2006,0.1900,0.1625,0.1977,0.1951,0.1884,0.2023,0.1714,0.1877,0.2044,0.2015,0.1964,0.2079,0.2004,0.1957,0.1950,0.1884,0.1959,0.1922,0.1864,0.1907,0.1922,0.1910,0.2003,0.1915,0.1654,0.1900,0.1801,0.1800,0.1781,0.1756,0.1995,0.1873,0.1756,0.1798,0.1712,0.1667,0.1751,,,…
s161,0.1818,0.1829,0.2088,0.1680,0.1939,0.1732,0.1843,0.1983,0.1900,0.2167,0.2012,0.1952,0.1838,0.1722,0.1850,0.1757,0.1887,0.1810,0.1901,0.1744,0.1600,0.1911,0.1914,0.1815,0.1892,0.1679,0.1817,0.1975,0.1931,0.1822,0.2020,0.1913,0.1910,0.1848,0.1863,0.1856,0.1845,0.1799,0.1839,0.1845,0.1841,0.1883,0.1846,0.1869,0.2138,0.1741,0.1852,0.1737,0.1735,0.1883,0.1962,0.1701,0.2030,0.1715,0.1651,0.1886,0.…
s168,0.1503,0.1417,0.3187,0.2259,0.2424,0.1439,0.1883,0.2003,0.1909,0.2733,0.2349,0.1952,0.1895,0.1720,0.1897,0.1805,0.1895,0.1893,0.1251,0.1352,0.1550,0.1956,0.1911,0.1835,0.1392,0.1358,0.1192,0.1266,0.1313,0.1280,0.1260,0.1201,0.1214,0.1301,0.1398,0.1363,0.1218,0.1354,0.1323,0.1099,0.1344,0.1233,0.1065,0.3051,0.3402,0.1992,0.2978,0.2102,0.1959,0.1242,0.3113,0.1965,0.3213,0.2013,0.1931,0.3137,0.…
s171,0.1537,0.1474,0.3212,0.2234,0.2449,0.1458,0.1899,0.2041,0.1965,0.2760,0.2388,0.1983,0.1925,0.1760,0.1930,0.1859,0.1966,0.1943,0.1322,0.1401,0.1558,0.1957,0.1994,0.1853,0.1453,0.1388,0.1258,0.1305,0.1369,0.1334,0.1319,0.1226,0.1258,0.1369,0.1470,0.1380,0.1285,0.1373,0.1360,0.1149,0.1390,0.1298,0.1125,0.3057,0.3417,0.2047,0.3015,0.2176,0.1989,0.1302,0.3118,0.1983,0.3207,0.2020,0.1964,0.3149,0.…
s172,0.1436,0.1387,0.3059,0.2095,0.2371,0.1320,0.1699,0.1970,0.1774,0.2657,0.2263,0.1906,0.1721,0.1549,0.1723,0.1704,0.1878,0.1871,0.1304,0.1268,0.1508,0.1933,0.1872,0.1784,0.1433,0.1238,0.1041,0.1294,0.1355,0.1248,0.1311,0.1230,0.1171,0.1160,0.1382,0.1348,0.1228,0.1274,0.1321,0.1123,0.1308,0.1268,0.1118,0.2904,0.3273,0.1961,0.2834,0.2058,0.1896,0.1265,0.2954,0.1884,0.3041,0.1945,0.1844,0.2989,0.…
s173,0.1507,0.1438,0.3114,0.2187,0.2408,0.1393,0.1774,0.2030,0.1850,0.2673,0.2341,0.1966,0.1798,0.1633,0.1809,0.1773,0.1924,0.1920,0.1314,0.1316,0.1546,0.1968,0.1914,0.1813,0.1445,0.1334,0.1069,0.1310,0.1369,0.1296,0.1337,0.1232,0.1171,0.1156,0.1427,0.1416,0.1269,0.1334,0.1339,0.1116,0.1347,0.1259,0.1152,0.2965,0.3318,0.2009,0.2906,0.2119,0.1940,0.1289,0.3026,0.1956,0.3116,0.2013,0.1898,0.3042,0.…
s177,0.1332,0.1275,0.3118,0.2023,0.2318,0.1306,0.1683,0.1846,0.1761,0.2732,0.2211,0.1697,0.1669,0.1632,0.1724,0.1584,0.1718,0.1651,0.1189,0.1232,0.1453,0.1724,0.1827,0.1625,0.1266,0.1166,0.1150,0.1183,0.1211,0.1132,0.1172,0.1073,0.1179,0.1208,0.1291,0.1253,0.1148,0.1198,0.1245,0.1057,0.1259,0.1110,0.1017,0.2922,0.3484,0.1784,0.2772,0.1975,0.1904,0.1134,0.3028,0.1727,0.3125,0.1949,0.1750,0.2965,0.…
s178,0.1356,0.1320,0.3096,0.2103,0.2344,0.1259,0.1638,0.1937,0.1721,0.2621,0.2244,0.1811,0.1664,0.1475,0.1676,0.1648,0.1841,0.1790,0.1188,0.0632,0.1440,0.1872,0.1800,0.1706,0.1338,0.1227,0.0905,0.1178,0.1239,0.1192,0.1217,0.1113,0.1050,0.1009,0.1332,0.1242,0.1156,0.1245,0.1213,0.1037,0.1258,0.1176,0.1003,0.2948,0.3312,0.1890,0.2876,0.2023,0.1858,0.1173,0.3004,0.1851,0.3101,0.1905,0.1806,0.3021,0.…
s179,0.1445,0.1403,0.3138,0.2162,0.2383,0.1391,0.1766,0.2043,0.1853,0.2693,0.2321,0.1925,0.1746,0.1621,0.1771,0.1756,0.1908,0.1892,0.1361,0.1252,0.1564,0.1957,0.1913,0.1783,0.1448,0.1289,0.1068,0.1328,0.1392,0.1259,0.1358,0.1242,0.1180,0.1184,0.1437,0.1373,0.1283,0.1314,0.1341,0.1169,0.1355,0.1306,0.1156,0.2994,0.3371,0.1975,0.2936,0.2130,0.1982,0.1297,0.3025,0.1925,0.3143,0.2006,0.1916,0.3063,0.…
s18,0.1534,0.1456,0.3162,0.2212,0.2414,0.1407,0.1890,0.2060,0.1946,0.2723,0.2372,0.1940,0.1891,0.1779,0.1909,0.1844,0.1945,0.1884,0.1068,0.1433,0.1558,0.1944,0.1926,0.1873,0.1461,0.1309,0.1271,0.1292,0.1060,0.1277,0.1298,0.1215,0.1269,0.1382,0.1459,0.1396,0.1291,0.1320,0.1347,0.1191,0.1357,0.1321,0.1181,0.3027,0.3400,0.2011,0.2938,0.2110,0.2009,0.1228,0.3058,0.1967,0.3174,0.2029,0.1930,0.3087,0.2…
s180,0.1434,0.1446,0.3045,0.2066,0.2343,0.1346,0.1633,0.2012,0.1697,0.2632,0.2294,0.1920,0.1641,0.1465,0.1630,0.1690,0.1892,0.1857,0.1342,0.1202,0.1526,0.1941,0.1884,0.1757,0.1444,0.1273,0.0871,0.1347,0.1402,0.1263,0.1345,0.1247,0.1086,0.1006,0.1405,0.1370,0.1275,0.1331,0.1338,0.1174,0.1353,0.1312,0.1184,0.2897,0.3233,0.1958,0.2841,0.2044,0.1906,0.1322,0.2936,0.1903,0.3051,0.1960,0.1864,0.2976,0.…
s181,0.1479,0.1463,0.3033,0.2115,0.2360,0.1374,0.1660,0.2052,0.1761,0.2637,0.2312,0.1964,0.1697,0.1482,0.1678,0.1726,0.1917,0.1892,0.1365,0.1272,0.1576,0.1971,0.1903,0.1781,0.1461,0.1302,0.0919,0.1369,0.1422,0.1303,0.1389,0.1266,0.1130,0.1051,0.1447,0.1397,0.1306,0.1369,0.1350,0.1204,0.1379,0.1343,0.1206,0.2896,0.3231,0.1990,0.2818,0.2085,0.1909,0.1342,0.2941,0.1927,0.3032,0.1965,0.1892,0.2974,0.…
s182,0.1432,0.1410,0.3129,0.2166,0.2401,0.1378,0.1717,0.2014,0.1796,0.2678,0.2309,0.1913,0.1732,0.1589,0.1727,0.1715,0.1888,0.1872,0.1295,0.1092,0.1530,0.1961,0.1891,0.1786,0.1400,0.1290,0.0990,0.1281,0.1317,0.1253,0.1312,0.1177,0.1111,0.1094,0.1403,0.1338,0.1238,0.1289,0.1300,0.1111,0.1316,0.1232,0.1110,0.2971,0.3334,0.1958,0.2917,0.2078,0.1942,0.1260,0.3027,0.1923,0.3124,0.1956,0.1882,0.3067,0.…
s183,0.1495,0.1428,0.3138,0.2155,0.2431,0.1418,0.1792,0.2051,0.1852,0.2727,0.2334,0.1932,0.1791,0.1657,0.1792,0.1787,0.1910,0.1905,0.1346,0.1323,0.1598,0.1974,0.1931,0.1841,0.1480,0.1350,0.1076,0.1292,0.1395,0.1258,0.1343,0.1223,0.1209,0.1231,0.1450,0.1419,0.1277,0.1341,0.1360,0.1136,0.1385,0.1313,0.1159,0.2981,0.3353,0.1993,0.2929,0.2122,0.1976,0.1332,0.3032,0.1965,0.3143,0.2019,0.1935,0.3060,0.…
s184,0.1358,0.1366,0.3020,0.2091,0.2314,0.1272,0.1551,0.1962,0.1642,0.2605,0.2246,0.1863,0.1583,0.1391,0.1563,0.1628,0.1855,0.1807,0.1255,0.1138,0.1473,0.1890,0.1840,0.1695,0.1355,0.1219,0.0767,0.1258,0.1317,0.1192,0.1284,0.1171,0.1018,0.0897,0.1327,0.1284,0.1192,0.1276,0.1268,0.1095,0.1275,0.1228,0.1081,0.2878,0.3225,0.1918,0.2797,0.1981,0.1857,0.1260,0.2940,0.1827,0.3023,0.1903,0.1813,0.2941,0.…
s185,0.1549,0.1460,0.3294,0.2287,0.2499,0.1451,0.1947,0.2042,0.2015,0.2820,0.2425,0.1940,0.1943,0.1796,0.1962,0.1856,0.1879,0.1928,0.1282,0.1374,0.1574,0.1973,0.1953,0.1870,0.1435,0.1380,0.1255,0.1226,0.1333,0.1312,0.1284,0.1186,0.1246,0.1362,0.1443,0.1408,0.1266,0.1398,0.1377,0.1126,0.1379,0.1251,0.1103,0.3148,0.3507,0.2070,0.3079,0.2190,0.2002,0.1262,0.3197,0.2023,0.3303,0.2047,0.1989,0.3224,0.…
s186,0.1397,0.1347,0.3181,0.2094,0.2413,0.1381,0.1787,0.2000,0.1823,0.2781,0.2298,0.1829,0.1788,0.1660,0.1806,0.1692,0.1838,0.1767,0.1271,0.1252,0.1571,0.1861,0.1887,0.1715,0.1368,0.1231,0.1178,0.1230,0.1245,0.1154,0.1304,0.1151,0.1227,0.1254,0.1388,0.1299,0.1242,0.1244,0.1294,0.1072,0.1287,0.1127,0.1056,0.2971,0.3500,0.1866,0.2807,0.2031,0.1942,0.1187,0.3068,0.1831,0.3188,0.2058,0.1836,0.3067,0.…
s187,0.1545,0.1462,0.3226,0.2261,0.2480,0.1467,0.1944,0.2083,0.2010,0.2794,0.2403,0.1992,0.1961,0.1775,0.1942,0.1875,0.1965,0.1957,0.1327,0.1390,0.1575,0.2003,0.1975,0.1874,0.1479,0.1365,0.1275,0.1289,0.1390,0.1335,0.1358,0.1237,0.1295,0.1363,0.1507,0.1414,0.1298,0.1350,0.1389,0.1146,0.1383,0.1273,0.1132,0.3091,0.3454,0.2041,0.3014,0.2189,0.2024,0.1317,0.3135,0.2004,0.3224,0.2062,0.1979,0.3172,0.…
s190,0.1682,0.1656,0.2545,0.1796,0.2128,0.1597,0.1786,0.1913,0.1831,0.2175,0.2058,0.1846,0.1786,0.1580,0.1793,0.1728,0.1828,0.1840,0.1589,0.1430,0.1459,0.1877,0.1795,0.1748,0.1670,0.1578,0.1478,0.1602,0.1602,0.1604,0.1604,0.1562,0.1530,0.1558,0.1614,0.1633,0.1550,0.1667,0.1590,0.1516,0.1617,0.1581,0.1466,0.2424,0.2671,0.1941,0.2462,0.1956,0.1852,0.1571,0.2430,0.1891,0.2526,0.1891,0.1812,0.2511,0.…
s192,0.1435,0.1330,0.3152,0.2078,0.2352,0.1334,0.1761,0.1941,0.1861,0.2726,0.2278,0.1812,0.1779,0.1678,0.1800,0.1705,0.1782,0.1717,0.1223,0.1281,0.1508,0.1843,0.1845,0.1728,0.1331,0.1261,0.1182,0.1177,0.1231,0.1129,0.1219,0.1140,0.1188,0.1269,0.1368,0.1317,0.1220,0.1229,0.1268,0.1053,0.1299,0.1186,0.1070,0.2962,0.3402,0.1881,0.2831,0.2015,0.1904,0.1147,0.3019,0.1832,0.3143,0.1964,0.1851,0.3029,0.…
s193,0.1864,0.1902,0.1964,0.1740,0.1915,0.1770,0.1927,0.2045,0.1967,0.2103,0.2056,0.2046,0.1948,0.1746,0.1904,0.1888,0.1982,0.1937,0.1983,0.1891,0.1575,0.1999,0.1924,0.1937,0.2026,0.1719,0.1861,0.2059,0.1999,0.1956,0.2082,0.2003,0.1952,0.1978,0.1914,0.1936,0.1954,0.1835,0.1853,0.1920,0.1920,0.2035,0.1917,0.1885,0.2017,0.1858,0.1861,0.1796,0.1745,0.1998,0.1895,0.1752,0.1966,0.1716,0.1682,0.1908,0.…
s194,0.1471,0.1441,0.3086,0.2102,0.2384,0.1368,0.1855,0.2048,0.1946,0.2719,0.2356,0.1968,0.1857,0.1723,0.1885,0.1837,0.1934,0.1894,0.1302,0.1383,0.1549,0.1959,0.1935,0.1826,0.1448,0.1299,0.1223,0.1321,0.1381,0.1308,0.1324,0.1209,0.1282,0.1326,0.1427,0.1317,0.1219,0.1251,0.1258,0.1177,0.1279,0.1297,0.1171,0.2965,0.3306,0.1905,0.2894,0.2005,0.1875,0.1304,0.2998,0.1915,0.3092,0.1919,0.1887,0.3027,0.…
s195,0.1591,0.1516,0.3223,0.2265,0.2510,0.1470,0.1933,0.2049,0.2028,0.2764,0.2410,0.1989,0.1967,0.1802,0.1961,0.1869,0.1953,0.1980,0.1330,0.1463,0.1591,0.2004,0.1967,0.1884,0.1470,0.1413,0.1282,0.1323,0.1394,0.1336,0.1336,0.1256,0.1315,0.1409,0.1517,0.1446,0.1343,0.1422,0.1412,0.1210,0.1442,0.1373,0.1188,0.3093,0.3419,0.2079,0.3022,0.2192,0.2031,0.1298,0.3146,0.2028,0.3221,0.2063,0.2007,0.3168,0.…
s199,0.1104,0.0988,0.2828,0.1832,0.2063,0.1032,0.1335,0.1583,0.1420,0.2507,0.1969,0.1393,0.1416,0.1336,0.1420,0.1277,0.1494,0.1254,0.0921,0.0908,0.1244,0.1341,0.1419,0.1291,0.1020,0.0932,0.0863,0.0886,0.0840,0.0792,0.0977,0.0849,0.0948,0.0875,0.1028,0.1022,0.0970,0.1000,0.1020,0.0879,0.1018,0.0837,0.0827,0.2584,0.3254,0.1440,0.2255,0.1603,0.1627,0.0806,0.2763,0.1293,0.2836,0.1712,0.1479,0.2536,0.…
s2,0.1465,0.1404,0.3190,0.2204,0.2405,0.1373,0.1845,0.2011,0.1927,0.2720,0.2328,0.1919,0.1876,0.1736,0.1885,0.1805,0.1891,0.1899,0.1210,0.1336,0.1513,0.1950,0.1904,0.1816,0.1399,0.1313,0.1209,0.1213,0.1293,0.1247,0.1229,0.1150,0.1209,0.1285,0.1399,0.1336,0.1228,0.1329,0.1282,0.1124,0.1320,0.1231,0.1092,0.3058,0.3396,0.1998,0.2974,0.2114,0.1943,0.1208,0.3089,0.1932,0.3190,0.1980,0.1888,0.3108,0.20…
s20,0.1485,0.1410,0.3060,0.2151,0.2360,0.1395,0.1842,0.1993,0.1932,0.2677,0.2300,0.1935,0.1881,0.1693,0.1870,0.1805,0.1909,0.1865,0.1136,0.1424,0.1518,0.1921,0.1928,0.1839,0.1461,0.1293,0.1249,0.1327,0.1315,0.1325,0.1349,0.1253,0.1266,0.1353,0.1441,0.1377,0.1256,0.1344,0.1349,0.1233,0.1337,0.1357,0.1194,0.2916,0.3296,0.1985,0.2868,0.2086,0.1955,0.1252,0.2995,0.1948,0.3087,0.1992,0.1900,0.3000,0.1…
s200,0.1566,0.1495,0.3265,0.2278,0.2485,0.1482,0.1958,0.2044,0.2020,0.2805,0.2385,0.1933,0.1942,0.1812,0.1965,0.1847,0.1925,0.1880,0.1288,0.1418,0.1545,0.1908,0.1912,0.1862,0.1423,0.1405,0.1285,0.1245,0.1345,0.1297,0.1255,0.1199,0.1266,0.1376,0.1453,0.1434,0.1297,0.1411,0.1383,0.1181,0.1421,0.1312,0.1142,0.3089,0.3486,0.2043,0.3018,0.2158,0.2002,0.1263,0.3152,0.2009,0.3259,0.2045,0.1996,0.3188,0.…
s201,0.1580,0.1516,0.3271,0.2317,0.2516,0.1509,0.1958,0.2077,0.2034,0.2821,0.2432,0.2009,0.1969,0.1834,0.1998,0.1892,0.1936,0.1995,0.1365,0.1448,0.1593,0.1981,0.1979,0.1880,0.1497,0.1412,0.1319,0.1317,0.1388,0.1308,0.1311,0.1208,0.1316,0.1403,0.1533,0.1452,0.1343,0.1435,0.1422,0.1234,0.1460,0.1349,0.1211,0.3116,0.3485,0.2104,0.3065,0.2209,0.2056,0.1308,0.3188,0.2061,0.3248,0.2096,0.2004,0.3198,0.…
s202,0.1534,0.1468,0.3288,0.2304,0.2474,0.1472,0.1928,0.2013,0.2007,0.2784,0.2373,0.1912,0.1958,0.1821,0.1968,0.1860,0.1957,0.1901,0.1243,0.1379,0.1540,0.1964,0.1924,0.1861,0.1396,0.1400,0.1237,0.1232,0.1334,0.1257,0.1225,0.1124,0.1256,0.1370,0.1459,0.1381,0.1275,0.1358,0.1345,0.1113,0.1395,0.1289,0.1108,0.3126,0.3490,0.2057,0.3056,0.2184,0.2008,0.1240,0.3189,0.2035,0.3282,0.2058,0.2012,0.3209,0.…
s203,0.1694,0.1706,0.2371,0.1828,0.2101,0.1645,0.1590,0.1669,0.1631,0.1876,0.1790,0.1645,0.1590,0.1450,0.1585,0.1526,0.1639,0.1563,0.1711,0.1473,0.1307,0.1645,0.1652,0.1523,0.1770,0.1561,0.1653,0.1749,0.1733,0.1610,0.1776,0.1706,0.1681,0.1693,0.1738,0.1748,0.1719,0.1656,0.1719,0.1655,0.1744,0.1702,0.1649,0.2225,0.2588,0.1845,0.2181,0.1918,0.1856,0.1648,0.2302,0.1761,0.2352,0.1903,0.1767,0.2282,0.…
s204,0.1627,0.1525,0.3318,0.2335,0.2559,0.1532,0.1990,0.2091,0.2054,0.2834,0.2438,0.2001,0.1987,0.1885,0.1994,0.1906,0.1944,0.1973,0.1386,0.1471,0.1666,0.2011,0.2006,0.1936,0.1522,0.1453,0.1349,0.1305,0.1412,0.1333,0.1349,0.1253,0.1337,0.1472,0.1521,0.1500,0.1388,0.1448,0.1457,0.1221,0.1483,0.1381,0.1214,0.3144,0.3513,0.2099,0.3096,0.2258,0.2062,0.1328,0.3228,0.2088,0.3306,0.2120,0.2058,0.3217,0.…
s205,0.1188,0.1176,0.2859,0.1921,0.2150,0.1129,0.1571,0.1890,0.1662,0.2589,0.2150,0.1692,0.1602,0.1538,0.1630,0.1556,0.1725,0.1571,0.1177,0.1233,0.1456,0.1703,0.1785,0.1580,0.1274,0.1060,0.1116,0.1229,0.1164,0.1123,0.1258,0.1150,0.1169,0.1173,0.1208,0.0992,0.0897,0.0864,0.0998,0.1116,0.0863,0.1125,0.1056,0.2658,0.3226,0.1710,0.2467,0.1712,0.1735,0.1143,0.2765,0.1571,0.2853,0.1832,0.1599,0.2698,0.…
s206,0.1535,0.1459,0.3148,0.2184,0.2435,0.1402,0.1873,0.2007,0.1929,0.2727,0.2353,0.1929,0.1886,0.1720,0.1893,0.1790,0.1874,0.1883,0.1282,0.1327,0.1519,0.1930,0.1884,0.1814,0.1434,0.1351,0.1229,0.1241,0.1313,0.1255,0.1262,0.1142,0.1222,0.1347,0.1442,0.1394,0.1248,0.1364,0.1366,0.1125,0.1390,0.1290,0.1112,0.3010,0.3363,0.2008,0.2947,0.2110,0.1957,0.1266,0.3055,0.2016,0.3163,0.2019,0.1918,0.3104,0.…
s207,0.1570,0.1580,0.1994,0.1674,0.1785,0.1481,0.1389,0.1383,0.1452,0.1398,0.1379,0.1452,0.1432,0.1230,0.1393,0.1355,0.1415,0.1202,0.1607,0.1419,0.0777,0.1202,0.1168,0.1097,0.1627,0.1491,0.1502,0.1596,0.1640,0.1556,0.1631,0.1529,0.1527,0.1597,0.1561,0.1687,0.1567,0.1654,0.1587,0.1527,0.1633,0.1586,0.1465,0.1926,0.2126,0.1699,0.1880,0.1724,0.1636,0.1592,0.1998,0.1633,0.2002,0.1641,0.1567,0.1945,0.…
s208,0.1718,0.1697,0.2625,0.1887,0.2218,0.1642,0.1786,0.1807,0.1798,0.2085,0.1865,0.1791,0.1806,0.1606,0.1734,0.1661,0.1755,0.1731,0.1691,0.1554,0.1410,0.1787,0.1751,0.1700,0.1758,0.1557,0.1606,0.1673,0.1704,0.1604,0.1719,0.1631,0.1675,0.1667,0.1709,0.1734,0.1645,0.1638,0.1708,0.1614,0.1692,0.1686,0.1581,0.2499,0.2807,0.1969,0.2433,0.2025,0.1926,0.1671,0.2553,0.1896,0.2654,0.1996,0.1848,0.2576,0.…
s209,0.1479,0.1390,0.2485,0.1743,0.2050,0.1420,0.1524,0.1664,0.1513,0.2007,0.1676,0.1497,0.1496,0.1421,0.1503,0.1391,0.1552,0.1452,0.1447,0.1245,0.1289,0.1510,0.1609,0.1462,0.1477,0.1322,0.1381,0.1427,0.1441,0.1276,0.1507,0.1392,0.1447,0.1395,0.1430,0.1494,0.1410,0.1366,0.1467,0.1397,0.1444,0.1367,0.1372,0.2348,0.2809,0.1694,0.2136,0.1773,0.1739,0.1377,0.2408,0.1570,0.2512,0.1833,0.1593,0.2384,0.…
s21,0.1505,0.1431,0.3058,0.2148,0.2383,0.1399,0.1854,0.2029,0.1942,0.2685,0.2293,0.1957,0.1875,0.1700,0.1878,0.1814,0.1918,0.1873,0.1161,0.1434,0.1532,0.1924,0.1926,0.1860,0.1473,0.1294,0.1252,0.1348,0.1339,0.1338,0.1377,0.1241,0.1281,0.1376,0.1465,0.1385,0.1263,0.1354,0.1349,0.1236,0.1351,0.1367,0.1220,0.2913,0.3288,0.2000,0.2857,0.2079,0.1958,0.1288,0.2996,0.1951,0.3080,0.1999,0.1908,0.2997,0.1…
s210,0.1674,0.1605,0.2871,0.2179,0.2268,0.1537,0.1770,0.1740,0.1861,0.2362,0.1989,0.1785,0.1803,0.1651,0.1800,0.1723,0.1832,0.1823,0.1519,0.1531,0.1404,0.1832,0.1766,0.1717,0.1597,0.1482,0.1461,0.1486,0.1543,0.1454,0.1498,0.1424,0.1452,0.1553,0.1602,0.1607,0.1474,0.1563,0.1506,0.1398,0.1591,0.1497,0.1370,0.2722,0.3036,0.1992,0.2677,0.2087,0.1939,0.1463,0.2761,0.1970,0.2872,0.1951,0.1910,0.2798,0.…
s211,0.1515,0.1477,0.2900,0.2111,0.2221,0.1427,0.1717,0.1671,0.1806,0.2307,0.1960,0.1685,0.1756,0.1581,0.1731,0.1624,0.1687,0.1723,0.1393,0.1387,0.1313,0.1782,0.1698,0.1663,0.1450,0.1370,0.1314,0.1321,0.1407,0.1328,0.1301,0.1213,0.1311,0.1419,0.1460,0.1515,0.1339,0.1448,0.1367,0.1227,0.1431,0.1320,0.1197,0.2760,0.3081,0.1912,0.2703,0.2005,0.1872,0.1346,0.2837,0.1904,0.2914,0.1879,0.1809,0.2815,0.…
s212,0.2169,0.2244,0.1908,0.1989,0.2067,0.2101,0.1747,0.1681,0.1774,0.1255,0.1472,0.1832,0.1835,0.1510,0.1703,0.1700,0.1663,0.1767,0.2314,0.2089,0.1290,0.1759,0.1670,0.1697,0.2301,0.2151,0.2231,0.2364,0.2284,0.2285,0.2416,0.2344,0.2305,0.2295,0.2191,0.2322,0.2282,0.2304,0.2235,0.2281,0.2302,0.2355,0.2271,0.1909,0.2010,0.2065,0.1875,0.2012,0.1962,0.2324,0.1940,0.2032,0.1970,0.1964,0.1931,0.1970,0.…
s213,0.1825,0.1802,0.2540,0.2067,0.2209,0.1719,0.1839,0.1794,0.1845,0.1980,0.1835,0.1803,0.1862,0.1645,0.1775,0.1721,0.1765,0.1789,0.1729,0.1707,0.1360,0.1791,0.1708,0.1728,0.1852,0.1729,0.1708,0.1747,0.1790,0.1758,0.1783,0.1727,0.1757,0.1798,0.1761,0.1824,0.1736,0.1806,0.1771,0.1700,0.1793,0.1770,0.1667,0.2495,0.2697,0.2009,0.2403,0.2055,0.1918,0.1736,0.2515,0.1998,0.2585,0.1956,0.1890,0.2526,0.…
s214,0.1938,0.1941,0.2132,0.1858,0.2029,0.1859,0.1714,0.1721,0.1714,0.1706,0.1659,0.1751,0.1751,0.1510,0.1684,0.1672,0.1700,0.1544,0.2004,0.1750,0.1101,0.1569,0.1518,0.1483,0.2043,0.1786,0.1884,0.2010,0.2004,0.1896,0.2055,0.1971,0.1942,0.1963,0.1936,0.2041,0.1965,0.1953,0.1976,0.1933,0.2026,0.2012,0.1911,0.2075,0.2295,0.1950,0.2053,0.1972,0.1877,0.1989,0.2106,0.1924,0.2187,0.1898,0.1842,0.2131,0.…
s215,0.1750,0.1766,0.2561,0.1998,0.2181,0.1677,0.1784,0.1837,0.1855,0.2131,0.1953,0.1854,0.1774,0.1613,0.1800,0.1746,0.1779,0.1646,0.1722,0.1625,0.1205,0.1657,0.1633,0.1594,0.1796,0.1593,0.1642,0.1692,0.1750,0.1632,0.1740,0.1651,0.1667,0.1733,0.1738,0.1787,0.1695,0.1665,0.1716,0.1639,0.1774,0.1707,0.1583,0.2484,0.2749,0.1981,0.2442,0.2084,0.1942,0.1709,0.2501,0.1959,0.2598,0.1938,0.1926,0.2540,0.…
s216,0.1464,0.1378,0.3234,0.2262,0.2429,0.1412,0.1857,0.2011,0.1936,0.2711,0.2345,0.1919,0.1874,0.1718,0.1907,0.1809,0.1880,0.1903,0.1211,0.1353,0.1496,0.1892,0.1870,0.1821,0.1349,0.1345,0.1183,0.0655,0.1246,0.0755,0.0650,0.0578,0.0689,0.1272,0.1365,0.1304,0.1170,0.1296,0.1265,0.1083,0.1308,0.1204,0.1049,0.3099,0.3457,0.1961,0.3021,0.2140,0.1947,0.1193,0.3147,0.1944,0.3234,0.1954,0.1909,0.3166,0.…
s217,0.1330,0.1249,0.3084,0.2006,0.2311,0.1244,0.1658,0.1889,0.1758,0.2660,0.2223,0.1729,0.1660,0.1589,0.1701,0.1615,0.1722,0.1648,0.1171,0.1181,0.1463,0.1765,0.1779,0.1627,0.1248,0.1136,0.1103,0.1146,0.1188,0.1093,0.1185,0.1076,0.1108,0.1171,0.1267,0.1257,0.1161,0.1125,0.1173,0.1029,0.1219,0.1144,0.1037,0.2898,0.3402,0.1811,0.2737,0.1952,0.1839,0.1123,0.2995,0.1719,0.3084,0.1976,0.1771,0.2953,0.…
s219,0.2856,0.3008,0.0860,0.1653,0.1592,0.2812,0.2376,0.2382,0.2400,0.1753,0.2085,0.2515,0.2420,0.2141,0.2351,0.2392,0.2420,0.2398,0.3251,0.2950,0.2020,0.2422,0.2333,0.2363,0.3173,0.2923,0.3105,0.3373,0.3236,0.3210,0.3417,0.3361,0.3228,0.3145,0.2945,0.3169,0.3206,0.3169,0.3096,0.3295,0.3140,0.3298,0.3288,0.1080,0.0978,0.2209,0.1093,0.2018,0.2016,0.3292,0.1042,0.2118,0.1098,0.1912,0.1929,0.1085,0.…
s22,0.1503,0.1465,0.3127,0.2186,0.2410,0.1383,0.1883,0.2053,0.1943,0.2711,0.2330,0.1941,0.1871,0.1732,0.1858,0.1841,0.1898,0.1903,0.1296,0.1411,0.1588,0.1938,0.1925,0.1831,0.1458,0.1354,0.1262,0.1300,0.1343,0.1292,0.1334,0.1232,0.1279,0.1369,0.1461,0.1374,0.1289,0.1353,0.1352,0.1176,0.1376,0.1344,0.1168,0.2972,0.3354,0.2008,0.2911,0.2101,0.1963,0.1230,0.3027,0.1955,0.3145,0.2001,0.1917,0.3069,0.2…
s221,0.2916,0.3064,0.0862,0.1706,0.1603,0.2861,0.2424,0.2439,0.2451,0.1795,0.2107,0.2566,0.2494,0.2184,0.2379,0.2447,0.2489,0.2474,0.3277,0.3008,0.2071,0.2475,0.2352,0.2434,0.3234,0.3022,0.3175,0.3423,0.3302,0.3287,0.3473,0.3427,0.3284,0.3218,0.3006,0.3231,0.3268,0.3256,0.3149,0.3371,0.3209,0.3366,0.3361,0.1131,0.0988,0.2210,0.1118,0.2072,0.2046,0.3362,0.1060,0.2161,0.1095,0.1933,0.1998,0.1120,0.…
s224,0.2773,0.2894,0.0880,0.1632,0.1571,0.2715,0.2317,0.2303,0.2359,0.1725,0.2022,0.2444,0.2350,0.2072,0.2274,0.2282,0.2347,0.2332,0.3140,0.2818,0.2000,0.2361,0.2277,0.2315,0.3060,0.2786,0.3011,0.3248,0.3128,0.3093,0.3304,0.3263,0.3117,0.3052,0.2868,0.3076,0.3106,0.3071,0.2986,0.3200,0.3042,0.3195,0.3172,0.1150,0.1039,0.2121,0.1146,0.1959,0.1972,0.3189,0.1097,0.2055,0.1170,0.1863,0.1925,0.1152,0.…
s227,0.1824,0.1802,0.2385,0.1872,0.1707,0.1750,0.1942,0.2113,0.2020,0.2288,0.2251,0.2061,0.1937,0.1725,0.1947,0.1897,0.2019,0.2018,0.1758,0.1794,0.1638,0.2073,0.1974,0.1953,0.1882,0.1648,0.1684,0.1800,0.1837,0.1769,0.1856,0.1752,0.1747,0.1783,0.1798,0.1784,0.1735,0.1744,0.1748,0.1715,0.1781,0.1837,0.1692,0.2376,0.2592,0.1992,0.2346,0.2017,0.1906,0.1795,0.2406,0.1925,0.2480,0.1895,0.1878,0.2399,0.…
s23,0.1853,0.1863,0.2172,0.1864,0.1997,0.1781,0.1840,0.1852,0.1859,0.1968,0.1925,0.1868,0.1837,0.1633,0.1818,0.1786,0.1843,0.1801,0.1841,0.1812,0.1419,0.1810,0.1789,0.1749,0.1910,0.1773,0.1798,0.1866,0.1869,0.1810,0.1897,0.1834,0.1794,0.1872,0.1853,0.1879,0.1843,0.1876,0.1835,0.1823,0.1905,0.1880,0.1756,0.2125,0.2306,0.1895,0.2074,0.1930,0.1833,0.1845,0.2115,0.1865,0.2200,0.1775,0.1789,0.2159,0.1…
s233,0.1480,0.1446,0.3122,0.2199,0.2417,0.1337,0.1877,0.2012,0.1947,0.2708,0.2333,0.1938,0.1895,0.1738,0.1895,0.1838,0.1918,0.1892,0.1296,0.1397,0.1559,0.1946,0.1936,0.1828,0.1443,0.1307,0.1255,0.1321,0.1345,0.1319,0.1339,0.1231,0.1294,0.1351,0.1411,0.1366,0.1293,0.1353,0.1364,0.1186,0.1357,0.1298,0.1177,0.3010,0.3340,0.2044,0.2915,0.2111,0.1982,0.1280,0.3046,0.1952,0.3129,0.2023,0.1922,0.3062,0.…
s234,0.1520,0.1495,0.2769,0.1988,0.1865,0.1436,0.1768,0.1971,0.1900,0.2501,0.2197,0.1877,0.1819,0.1654,0.1817,0.1762,0.1862,0.1878,0.1403,0.1463,0.1514,0.1932,0.1875,0.1798,0.1482,0.1372,0.1345,0.1431,0.1464,0.1418,0.1435,0.1331,0.1378,0.1428,0.1498,0.1494,0.1403,0.1422,0.1393,0.1279,0.1461,0.1406,0.1283,0.2679,0.2950,0.1909,0.2583,0.1981,0.1835,0.1386,0.2697,0.1862,0.2795,0.1869,0.1792,0.2701,0.…
s235,0.1711,0.1688,0.2250,0.1667,0.1674,0.1679,0.1796,0.2012,0.1905,0.2259,0.2129,0.1893,0.1795,0.1651,0.1820,0.1761,0.1896,0.1808,0.1735,0.1600,0.1606,0.1902,0.1895,0.1806,0.1757,0.1580,0.1680,0.1762,0.1743,0.1665,0.1795,0.1708,0.1710,0.1703,0.1704,0.1771,0.1731,0.1690,0.1713,0.1688,0.1738,0.1735,0.1679,0.2288,0.2554,0.1853,0.2106,0.1834,0.1810,0.1702,0.2211,0.1722,0.2327,0.1838,0.1742,0.2293,0.…
s237,0.2037,0.2095,0.1824,0.1641,0.1884,0.1988,0.2008,0.2125,0.2042,0.2113,0.2061,0.2086,0.1998,0.1819,0.1992,0.1947,0.2076,0.1997,0.2219,0.1983,0.1764,0.2038,0.2070,0.2015,0.2197,0.1980,0.2080,0.2255,0.2199,0.2114,0.2297,0.2165,0.2151,0.2148,0.2109,0.2203,0.2169,0.2130,0.2143,0.2177,0.2178,0.2214,0.2145,0.1887,0.1972,0.1949,0.1838,0.1861,0.1859,0.2181,0.1833,0.1844,0.1941,0.1844,0.1819,0.1907,0.…
s239,0.1402,0.1299,0.3200,0.2138,0.2352,0.1328,0.1750,0.1926,0.1820,0.2762,0.2292,0.1761,0.1732,0.1691,0.1813,0.1646,0.1758,0.1720,0.1177,0.1243,0.1487,0.1790,0.1844,0.1693,0.1289,0.1252,0.1154,0.1153,0.1238,0.1085,0.1176,0.1042,0.1157,0.1223,0.1334,0.1273,0.1166,0.1194,0.1260,0.1088,0.1285,0.1126,0.1024,0.2991,0.3488,0.1857,0.2858,0.2028,0.1904,0.1140,0.3114,0.1794,0.3191,0.1978,0.1794,0.3024,0.…
s24,0.1927,0.1877,0.2291,0.1855,0.2129,0.1829,0.1897,0.1909,0.1908,0.2065,0.1931,0.1936,0.1866,0.1649,0.1833,0.1835,0.1865,0.1821,0.1945,0.1807,0.1507,0.1906,0.1839,0.1786,0.2000,0.1783,0.1820,0.1959,0.1969,0.1818,0.1964,0.1866,0.1865,0.1928,0.1909,0.1997,0.1908,0.1905,0.1899,0.1846,0.1938,0.1920,0.1820,0.2211,0.2417,0.1994,0.2203,0.2013,0.1904,0.1943,0.2249,0.1933,0.2291,0.1871,0.1848,0.2247,0.1…
s240,0.1608,0.1551,0.3298,0.2324,0.2523,0.1516,0.1968,0.2093,0.2061,0.2805,0.2472,0.2005,0.2000,0.1854,0.2006,0.1905,0.1963,0.2017,0.1359,0.1467,0.1628,0.2040,0.2009,0.1912,0.1484,0.1462,0.1297,0.1293,0.1444,0.1330,0.1304,0.1235,0.1322,0.1423,0.1489,0.1482,0.1331,0.1435,0.1442,0.1249,0.1457,0.1323,0.1175,0.3142,0.3476,0.2095,0.3078,0.2227,0.2046,0.1308,0.3185,0.2072,0.3268,0.2113,0.2024,0.3214,0.…
s241,0.0869,0.1050,0.2587,0.1861,0.2140,0.0838,0.1696,0.1928,0.1777,0.2368,0.2077,0.1861,0.1750,0.1553,0.1722,0.1710,0.1838,0.1764,0.1479,0.1473,0.1512,0.1847,0.1834,0.1744,0.1351,0.0871,0.1320,0.1571,0.1486,0.1475,0.1582,0.1435,0.1411,0.1435,0.0975,0.1392,0.1393,0.1321,0.1370,0.1424,0.1326,0.1482,0.1402,0.2431,0.2835,0.1782,0.2339,0.1806,0.1816,0.1457,0.2498,0.1728,0.2629,0.1838,0.1681,0.2514,0.…
s244,0.0950,0.0970,0.2764,0.1791,0.2099,0.0922,0.1508,0.1740,0.1550,0.2472,0.2011,0.1558,0.1535,0.1453,0.1549,0.1436,0.1575,0.1439,0.1120,0.1127,0.1368,0.1563,0.1668,0.1474,0.1100,0.0891,0.1081,0.1135,0.1090,0.1052,0.1230,0.1126,0.1103,0.1079,0.0986,0.1167,0.1123,0.1096,0.1169,0.1089,0.1126,0.1071,0.1027,0.2558,0.3192,0.1599,0.2306,0.1667,0.1705,0.1026,0.2711,0.1464,0.2816,0.1803,0.1538,0.2614,0.…
s245,0.1859,0.1950,0.1941,0.1712,0.1886,0.1821,0.1922,0.2015,0.1970,0.2155,0.2040,0.1997,0.1942,0.1789,0.1923,0.1888,0.1981,0.1946,0.2055,0.1841,0.1669,0.2017,0.1978,0.1939,0.2065,0.1803,0.1953,0.2091,0.2061,0.1969,0.2160,0.2049,0.2038,0.1979,0.1952,0.2002,0.1990,0.1945,0.1951,0.2029,0.1971,0.2075,0.1982,0.1925,0.2096,0.1921,0.1915,0.1867,0.1838,0.2032,0.1875,0.1828,0.2031,0.1825,0.1762,0.1981,0.…
s249,0.2547,0.2660,0.0970,0.1478,0.1525,0.2474,0.2183,0.2209,0.2163,0.1668,0.1953,0.2297,0.2197,0.1896,0.2119,0.2152,0.2203,0.2137,0.2861,0.2463,0.1876,0.2244,0.2166,0.2143,0.2845,0.2583,0.2733,0.2984,0.2867,0.2860,0.3049,0.2980,0.2861,0.2767,0.2623,0.2837,0.2856,0.2811,0.2731,0.2928,0.2788,0.2918,0.2914,0.1082,0.0973,0.1904,0.1103,0.1813,0.1800,0.2902,0.1028,0.1890,0.1107,0.1750,0.1755,0.1071,0.…
s25,0.1758,0.1791,0.2220,0.1901,0.1965,0.1681,0.1677,0.1802,0.1732,0.1928,0.1881,0.1843,0.1722,0.1511,0.1700,0.1684,0.1744,0.1774,0.1767,0.1667,0.1362,0.1767,0.1697,0.1670,0.1830,0.1662,0.1562,0.1787,0.1812,0.1726,0.1821,0.1746,0.1697,0.1686,0.1737,0.1810,0.1740,0.1780,0.1716,0.1667,0.1795,0.1771,0.1670,0.2137,0.2365,0.1859,0.2090,0.1908,0.1806,0.1764,0.2149,0.1818,0.2241,0.1746,0.1747,0.2158,0.1…
s251,0.1813,0.1833,0.1976,0.1693,0.1857,0.1728,0.1861,0.1944,0.1890,0.2164,0.2052,0.1920,0.1817,0.1710,0.1869,0.1768,0.1869,0.1738,0.1888,0.1758,0.1602,0.1874,0.1855,0.1822,0.1906,0.1653,0.1785,0.1945,0.1912,0.1808,0.1987,0.1884,0.1888,0.1839,0.1807,0.1881,0.1891,0.1775,0.1860,0.1849,0.1888,0.1858,0.1849,0.1912,0.2158,0.1804,0.1875,0.1820,0.1785,0.1872,0.1976,0.1697,0.2049,0.1758,0.1665,0.1934,0.…
s252,0.2107,0.2132,0.1721,0.1655,0.1731,0.2031,0.2002,0.2128,0.2050,0.1985,0.2118,0.2157,0.2032,0.1816,0.1995,0.1963,0.2044,0.2008,0.2228,0.2100,0.1728,0.2064,0.2012,0.1988,0.2253,0.1989,0.2128,0.2315,0.2261,0.2194,0.2341,0.2253,0.2193,0.2230,0.2134,0.2265,0.2220,0.2134,0.2110,0.2241,0.2199,0.2299,0.2219,0.1745,0.1850,0.1956,0.1706,0.1880,0.1810,0.2273,0.1731,0.1856,0.1788,0.1786,0.1733,0.1746,0.…
s255,0.1525,0.1454,0.3209,0.2289,0.2461,0.1435,0.1895,0.2025,0.1983,0.2744,0.2374,0.1919,0.1911,0.1754,0.1925,0.1834,0.1892,0.1927,0.1270,0.1374,0.1515,0.1917,0.1928,0.1848,0.1391,0.1392,0.1215,0.1224,0.1344,0.1258,0.1215,0.1121,0.1214,0.1332,0.1414,0.1367,0.1240,0.1373,0.1338,0.1112,0.1354,0.1265,0.1073,0.3072,0.3428,0.2014,0.3013,0.2148,0.1950,0.1235,0.3119,0.1987,0.3216,0.2015,0.1933,0.3146,0.…
s258,0.1562,0.1477,0.3230,0.2256,0.2486,0.1465,0.1952,0.2026,0.2016,0.2787,0.2398,0.2000,0.1960,0.1809,0.1953,0.1869,0.1938,0.1944,0.1331,0.1401,0.1560,0.1978,0.1961,0.1888,0.1443,0.1404,0.1308,0.1290,0.1387,0.1303,0.1335,0.1231,0.1272,0.1403,0.1457,0.1442,0.1337,0.1398,0.1394,0.1173,0.1419,0.1339,0.1197,0.3098,0.3447,0.2056,0.3007,0.2188,0.2033,0.1281,0.3148,0.2025,0.3230,0.2042,0.1994,0.3159,0.…
s26,0.1901,0.1878,0.2260,0.1840,0.2089,0.1790,0.1793,0.1849,0.1864,0.1988,0.1928,0.1858,0.1844,0.1649,0.1809,0.1744,0.1827,0.1829,0.1923,0.1835,0.1410,0.1834,0.1792,0.1761,0.1986,0.1720,0.1834,0.1929,0.1971,0.1839,0.1957,0.1880,0.1845,0.1919,0.1908,0.1936,0.1876,0.1857,0.1912,0.1840,0.1917,0.1924,0.1820,0.2183,0.2383,0.1981,0.2135,0.1998,0.1916,0.1924,0.2199,0.1903,0.2265,0.1865,0.1855,0.2222,0.1…
s260,0.1485,0.1411,0.3238,0.2230,0.2442,0.1394,0.1864,0.1982,0.1985,0.2770,0.2382,0.1927,0.1895,0.1753,0.1910,0.1825,0.1894,0.1914,0.1274,0.1347,0.1491,0.1944,0.1892,0.1809,0.1375,0.1314,0.1212,0.1209,0.1315,0.1227,0.1230,0.1122,0.1204,0.1320,0.1398,0.1361,0.1267,0.1343,0.1350,0.1117,0.1340,0.1224,0.1069,0.3092,0.3454,0.2024,0.3018,0.2126,0.1983,0.1211,0.3135,0.1958,0.3237,0.2041,0.1962,0.3151,0.…
s261,0.1585,0.1544,0.3303,0.2307,0.2534,0.1529,0.1985,0.2049,0.2042,0.2833,0.2443,0.2000,0.1995,0.1835,0.2013,0.1915,0.1982,0.1976,0.1398,0.1438,0.1594,0.1993,0.2005,0.1928,0.1497,0.1448,0.1345,0.1283,0.1418,0.1351,0.1325,0.1248,0.1314,0.1433,0.1507,0.1469,0.1349,0.1389,0.1414,0.1220,0.1424,0.1349,0.1180,0.3146,0.3523,0.2095,0.3071,0.2208,0.2064,0.1354,0.3197,0.2052,0.3289,0.2108,0.2037,0.3209,0.…
s263,0.1496,0.1425,0.3255,0.2187,0.2469,0.1432,0.1900,0.1976,0.1940,0.2808,0.2401,0.1918,0.1893,0.1762,0.1909,0.1795,0.1892,0.1891,0.1351,0.1375,0.1560,0.1955,0.1957,0.1839,0.1410,0.1324,0.1267,0.1258,0.1362,0.1275,0.1322,0.1155,0.1265,0.1353,0.1447,0.1410,0.1296,0.1307,0.1332,0.1163,0.1360,0.1297,0.1106,0.3070,0.3501,0.2000,0.2957,0.2129,0.2014,0.1289,0.3135,0.1918,0.3220,0.2062,0.1924,0.3149,0.…
s265,0.1257,0.1230,0.2951,0.2120,0.2297,0.1142,0.1842,0.2019,0.1909,0.2574,0.2253,0.1933,0.1832,0.1662,0.1857,0.1811,0.1900,0.1862,0.1374,0.1450,0.1491,0.1900,0.1903,0.1830,0.1397,0.1059,0.1284,0.1351,0.1433,0.1351,0.1359,0.1268,0.1310,0.1413,0.1176,0.1397,0.1280,0.1338,0.1327,0.1268,0.1345,0.1400,0.1227,0.2847,0.3154,0.1950,0.2775,0.2027,0.1912,0.1367,0.2866,0.1900,0.2953,0.1920,0.1863,0.2898,0.…
s267,0.1429,0.1398,0.3084,0.2056,0.2360,0.1341,0.1808,0.1943,0.1883,0.2667,0.2277,0.1887,0.1821,0.1686,0.1816,0.1755,0.1852,0.1799,0.1291,0.1307,0.1514,0.1878,0.1902,0.1804,0.1377,0.1259,0.1195,0.1247,0.1321,0.1224,0.1297,0.1155,0.1250,0.1313,0.1390,0.1333,0.1229,0.1272,0.1304,0.1138,0.1304,0.1276,0.1117,0.2921,0.3327,0.1905,0.2856,0.2029,0.1915,0.1260,0.2955,0.1874,0.3095,0.1946,0.1840,0.3015,0.…
s268,0.1370,0.1324,0.3037,0.2188,0.2400,0.1253,0.1882,0.2016,0.1916,0.2627,0.2293,0.1954,0.1887,0.1710,0.1898,0.1856,0.1932,0.1950,0.1395,0.1470,0.1572,0.1963,0.1953,0.1874,0.1462,0.1120,0.1304,0.1395,0.1443,0.1412,0.1396,0.1287,0.1350,0.1456,0.1313,0.1428,0.1331,0.1419,0.1404,0.1288,0.1397,0.1438,0.1271,0.2891,0.3239,0.2007,0.2836,0.2111,0.1992,0.1403,0.2950,0.1958,0.3061,0.1981,0.1933,0.2978,0.…
s269,0.1540,0.1473,0.3201,0.2271,0.2468,0.1433,0.1890,0.2046,0.1986,0.2757,0.2371,0.1967,0.1919,0.1766,0.1939,0.1848,0.1908,0.1950,0.1304,0.1400,0.1549,0.1939,0.1952,0.1861,0.1436,0.1382,0.1243,0.1259,0.1393,0.1275,0.1249,0.1163,0.1252,0.1359,0.1441,0.1407,0.1271,0.1357,0.1361,0.1142,0.1388,0.1291,0.1104,0.3062,0.3412,0.2036,0.3011,0.2156,0.1968,0.1282,0.3111,0.1989,0.3207,0.2034,0.1949,0.3137,0.…
s27,0.1810,0.1862,0.2173,0.1873,0.2012,0.1740,0.1755,0.1810,0.1815,0.1914,0.1853,0.1852,0.1815,0.1566,0.1764,0.1756,0.1794,0.1775,0.1859,0.1795,0.1344,0.1766,0.1716,0.1715,0.1930,0.1723,0.1765,0.1882,0.1901,0.1830,0.1928,0.1823,0.1806,0.1864,0.1847,0.1892,0.1846,0.1859,0.1839,0.1793,0.1866,0.1862,0.1764,0.2155,0.2312,0.1918,0.2090,0.1922,0.1810,0.1863,0.2145,0.1863,0.2235,0.1824,0.1784,0.2165,0.1…
s270,0.1490,0.1465,0.3250,0.2292,0.2472,0.1423,0.1893,0.1975,0.1936,0.2764,0.2373,0.1903,0.1903,0.1730,0.1920,0.1835,0.1902,0.1924,0.1276,0.1387,0.1559,0.1981,0.1973,0.1854,0.1393,0.1369,0.1220,0.1220,0.1328,0.1257,0.1212,0.1131,0.1248,0.1314,0.1431,0.1315,0.1210,0.1322,0.1312,0.1116,0.1313,0.1263,0.1100,0.3115,0.3476,0.2037,0.3050,0.2155,0.1993,0.1245,0.3165,0.1990,0.3261,0.2014,0.1944,0.3179,0.…
s272,0.2093,0.2141,0.1818,0.1723,0.1918,0.2007,0.1995,0.2129,0.2092,0.2117,0.2055,0.2150,0.2081,0.1829,0.2017,0.1968,0.2079,0.2013,0.2230,0.2132,0.1662,0.2036,0.2007,0.1973,0.2259,0.1926,0.2090,0.2273,0.2272,0.2140,0.2304,0.2228,0.2176,0.2160,0.2101,0.2225,0.2183,0.2106,0.2176,0.2177,0.2187,0.2235,0.2172,0.1860,0.1975,0.1959,0.1862,0.1986,0.1919,0.2213,0.1871,0.1923,0.1919,0.1838,0.1816,0.1891,0.…
s273,0.1119,0.1088,0.2803,0.1831,0.2116,0.1073,0.1413,0.1752,0.1466,0.2475,0.2021,0.1584,0.1399,0.1305,0.1458,0.1394,0.1577,0.1475,0.1117,0.1085,0.1325,0.1600,0.1641,0.1445,0.1157,0.0955,0.0861,0.1069,0.1129,0.0985,0.1164,0.1042,0.0990,0.0915,0.1123,0.1126,0.1057,0.1066,0.1108,0.0990,0.1118,0.1037,0.0983,0.2608,0.3129,0.1581,0.2375,0.1735,0.1713,0.1038,0.2739,0.1450,0.2794,0.1772,0.1516,0.2642,0.…
s274,0.2942,0.3098,0.0871,0.1690,0.1661,0.2897,0.2418,0.2412,0.2457,0.1722,0.2092,0.2577,0.2468,0.2160,0.2368,0.2443,0.2459,0.2442,0.3311,0.3007,0.2056,0.2474,0.2363,0.2427,0.3266,0.3064,0.3189,0.3454,0.3317,0.3308,0.3497,0.3433,0.3307,0.3216,0.3018,0.3250,0.3294,0.3296,0.3174,0.3380,0.3215,0.3389,0.3371,0.1097,0.0970,0.2248,0.1090,0.2055,0.2071,0.3378,0.1067,0.2147,0.1085,0.1978,0.1985,0.1068,0.…
s275,0.2834,0.2998,0.1006,0.1716,0.1695,0.2763,0.2364,0.2332,0.2383,0.1710,0.2030,0.2481,0.2379,0.2080,0.2291,0.2346,0.2378,0.2369,0.3199,0.2933,0.1972,0.2366,0.2274,0.2328,0.3151,0.2874,0.3083,0.3336,0.3215,0.3180,0.3381,0.3323,0.3203,0.3124,0.2938,0.3150,0.3186,0.3156,0.3078,0.3275,0.3127,0.3287,0.3274,0.1220,0.1093,0.2207,0.1196,0.2055,0.2059,0.3263,0.1160,0.2159,0.1202,0.1963,0.1960,0.1169,0.…
s279,0.1035,0.1094,0.2704,0.1953,0.2183,0.0973,0.1750,0.1998,0.1840,0.2460,0.2141,0.1909,0.1788,0.1629,0.1803,0.1725,0.1857,0.1766,0.1455,0.1435,0.1504,0.1844,0.1851,0.1774,0.1335,0.0907,0.1330,0.1490,0.1484,0.1441,0.1524,0.1395,0.1372,0.1445,0.1078,0.1389,0.1375,0.1336,0.1351,0.1370,0.1341,0.1445,0.1353,0.2619,0.2968,0.1886,0.2489,0.1873,0.1845,0.1432,0.2647,0.1775,0.2782,0.1869,0.1725,0.2658,0.…
s28,0.1566,0.1493,0.3270,0.2338,0.2497,0.1502,0.1920,0.2017,0.2003,0.2765,0.2391,0.1977,0.1948,0.1809,0.1984,0.1867,0.1971,0.1922,0.1301,0.1417,0.1586,0.1966,0.1958,0.1883,0.1443,0.1424,0.1297,0.1262,0.1367,0.1303,0.1275,0.1191,0.1286,0.1403,0.1504,0.1448,0.1313,0.1436,0.1403,0.1225,0.1420,0.1314,0.1169,0.3114,0.3461,0.2038,0.3057,0.2205,0.1999,0.1335,0.3165,0.2030,0.3259,0.2040,0.1993,0.3191,0.2…
s280,0.1629,0.1514,0.3251,0.2312,0.2522,0.1527,0.1968,0.2100,0.2038,0.2840,0.2431,0.2021,0.1975,0.1825,0.1994,0.1912,0.2001,0.2030,0.1355,0.1439,0.1629,0.2053,0.2029,0.1926,0.1515,0.1440,0.1320,0.1305,0.1424,0.1372,0.1342,0.1252,0.1309,0.1432,0.1546,0.1452,0.1337,0.1459,0.1411,0.1215,0.1434,0.1367,0.1184,0.3133,0.3465,0.2106,0.3075,0.2211,0.2079,0.1333,0.3189,0.2085,0.3265,0.2079,0.2019,0.3214,0.…
s281,0.1565,0.1489,0.3249,0.2301,0.2498,0.1484,0.1918,0.2086,0.1980,0.2821,0.2431,0.1972,0.1945,0.1814,0.1963,0.1870,0.1945,0.1958,0.1365,0.1447,0.1645,0.1989,0.1998,0.1888,0.1444,0.1381,0.1286,0.1309,0.1388,0.1327,0.1320,0.1213,0.1282,0.1382,0.1496,0.1425,0.1328,0.1403,0.1412,0.1181,0.1426,0.1329,0.1178,0.3091,0.3466,0.2067,0.3038,0.2185,0.2054,0.1322,0.3156,0.2017,0.3250,0.2076,0.2010,0.3188,0.…
s282,0.2038,0.2040,0.2088,0.1832,0.2001,0.1928,0.2003,0.2078,0.2075,0.2232,0.2137,0.2060,0.2008,0.1839,0.2011,0.1981,0.2023,0.2032,0.2054,0.1934,0.1658,0.2039,0.1988,0.1954,0.2086,0.1864,0.1946,0.2060,0.2082,0.2009,0.2105,0.2017,0.2012,0.2061,0.2016,0.2058,0.2026,0.2039,0.2012,0.1965,0.2066,0.2113,0.1976,0.2080,0.2265,0.2005,0.2088,0.1998,0.1921,0.2029,0.2108,0.1948,0.2174,0.1876,0.1872,0.2150,0.…
s283,0.2240,0.2298,0.1544,0.1776,0.1775,0.2136,0.2045,0.2101,0.2095,0.1990,0.1988,0.2145,0.2060,0.1831,0.2033,0.2057,0.2083,0.2060,0.2432,0.2269,0.1694,0.2082,0.2028,0.2046,0.2402,0.2105,0.2312,0.2515,0.2424,0.2349,0.2541,0.2471,0.2393,0.2373,0.2305,0.2404,0.2407,0.2332,0.2311,0.2407,0.2386,0.2479,0.2417,0.1668,0.1670,0.2003,0.1593,0.1896,0.1904,0.2456,0.1637,0.1929,0.1686,0.1810,0.1798,0.1654,0.…
s284,0.1307,0.1297,0.3001,0.2176,0.2359,0.1207,0.1836,0.2049,0.1914,0.2609,0.2272,0.1928,0.1882,0.1700,0.1860,0.1820,0.1921,0.1900,0.1391,0.1494,0.1567,0.1983,0.1922,0.1855,0.1393,0.1168,0.1294,0.1371,0.1424,0.1379,0.1405,0.1330,0.1316,0.1405,0.1306,0.1452,0.1348,0.1403,0.1370,0.1278,0.1377,0.1439,0.1271,0.2857,0.3190,0.1988,0.2792,0.2066,0.1946,0.1394,0.2903,0.1955,0.3021,0.1980,0.1878,0.2936,0.…
s285,0.1555,0.1481,0.3262,0.2349,0.2471,0.1479,0.1946,0.2055,0.2005,0.2767,0.2403,0.1989,0.1938,0.1776,0.1962,0.1876,0.1914,0.1941,0.1314,0.1428,0.1567,0.1979,0.1962,0.1866,0.1448,0.1358,0.1246,0.1238,0.1366,0.1307,0.1279,0.1168,0.1237,0.1362,0.1465,0.1390,0.1273,0.1376,0.1345,0.1156,0.1393,0.1277,0.1140,0.3122,0.3478,0.2068,0.3078,0.2184,0.2022,0.1280,0.3155,0.2011,0.3270,0.2066,0.2000,0.3204,0.…
s286,0.1864,0.1868,0.2199,0.1840,0.1943,0.1784,0.1924,0.1982,0.1976,0.2231,0.2126,0.2022,0.1950,0.1740,0.1932,0.1879,0.1952,0.1951,0.1885,0.1828,0.1586,0.1969,0.1914,0.1901,0.1956,0.1724,0.1762,0.1889,0.1911,0.1818,0.1919,0.1817,0.1815,0.1902,0.1841,0.1904,0.1868,0.1838,0.1844,0.1786,0.1875,0.1901,0.1782,0.2187,0.2399,0.1927,0.2165,0.1962,0.1862,0.1864,0.2214,0.1886,0.2288,0.1845,0.1818,0.2216,0.…
s287,0.1186,0.1212,0.2869,0.2106,0.2306,0.1046,0.1844,0.1990,0.1901,0.2570,0.2171,0.1923,0.1894,0.1667,0.1829,0.1794,0.1888,0.1895,0.1422,0.1479,0.1511,0.1951,0.1886,0.1841,0.1374,0.1047,0.1274,0.1439,0.1472,0.1403,0.1427,0.1336,0.1314,0.1421,0.1204,0.1420,0.1353,0.1377,0.1352,0.1292,0.1360,0.1423,0.1259,0.2741,0.3064,0.1937,0.2670,0.2021,0.1913,0.1419,0.2772,0.1884,0.2882,0.1886,0.1846,0.2804,0.…
s288,0.2886,0.3035,0.1005,0.1736,0.1716,0.2821,0.2402,0.2388,0.2436,0.1760,0.2064,0.2541,0.2445,0.2148,0.2346,0.2401,0.2425,0.2433,0.3252,0.2974,0.2016,0.2413,0.2318,0.2381,0.3203,0.2994,0.3110,0.3383,0.3263,0.3259,0.3425,0.3375,0.3259,0.3160,0.2972,0.3187,0.3237,0.3230,0.3117,0.3317,0.3166,0.3344,0.3323,0.1204,0.1081,0.2233,0.1198,0.2108,0.2096,0.3304,0.1151,0.2211,0.1184,0.1979,0.2035,0.1186,0.…
s289,0.2171,0.2230,0.1731,0.1755,0.1859,0.2137,0.2050,0.2069,0.2106,0.2099,0.2105,0.2156,0.2086,0.1864,0.2026,0.2028,0.2110,0.2107,0.2304,0.2206,0.1709,0.2098,0.2021,0.2057,0.2311,0.2126,0.2173,0.2331,0.2321,0.2233,0.2360,0.2291,0.2245,0.2255,0.2173,0.2300,0.2268,0.2244,0.2261,0.2252,0.2267,0.2333,0.2250,0.1829,0.1935,0.1997,0.1786,0.1984,0.1896,0.2332,0.1823,0.1963,0.1903,0.1861,0.1857,0.1860,0.…
s29,0.1441,0.1405,0.3060,0.2120,0.2347,0.1325,0.1605,0.1989,0.1708,0.2650,0.2299,0.1909,0.1636,0.1435,0.1618,0.1663,0.1911,0.1824,0.1301,0.1213,0.1538,0.1909,0.1883,0.1780,0.1432,0.1246,0.0841,0.1307,0.1335,0.1234,0.1333,0.1210,0.1102,0.0974,0.1406,0.1344,0.1245,0.1291,0.1313,0.1166,0.1338,0.1290,0.1166,0.2905,0.3264,0.1946,0.2848,0.2048,0.1906,0.1310,0.2964,0.1905,0.3055,0.1966,0.1856,0.2996,0.1…
s290,0.1916,0.1915,0.1912,0.1734,0.1864,0.1826,0.1889,0.1994,0.1957,0.2078,0.2028,0.1990,0.1917,0.1722,0.1914,0.1857,0.1917,0.1919,0.1930,0.1884,0.1517,0.1943,0.1883,0.1884,0.2005,0.1813,0.1830,0.1960,0.1972,0.1898,0.1986,0.1914,0.1869,0.1929,0.1896,0.1943,0.1923,0.1942,0.1911,0.1859,0.1928,0.1932,0.1870,0.1952,0.2109,0.1879,0.1924,0.1891,0.1817,0.1945,0.1950,0.1841,0.2051,0.1769,0.1722,0.1997,0.…
s291,0.1972,0.1974,0.1958,0.1821,0.1899,0.1832,0.1937,0.1990,0.1991,0.2104,0.2079,0.2017,0.1946,0.1758,0.1906,0.1895,0.1955,0.1930,0.1975,0.1900,0.1574,0.1948,0.1910,0.1894,0.2015,0.1805,0.1893,0.1997,0.2001,0.1960,0.2029,0.1948,0.1934,0.1983,0.1936,0.2003,0.1951,0.1976,0.1951,0.1897,0.2017,0.2021,0.1881,0.2024,0.2181,0.1937,0.2019,0.1959,0.1831,0.1965,0.2029,0.1891,0.2125,0.1806,0.1758,0.2042,0.…
s292,0.1504,0.1451,0.3047,0.2158,0.2374,0.1393,0.1661,0.2069,0.1757,0.2664,0.2306,0.1940,0.1667,0.1508,0.1702,0.1739,0.1936,0.1894,0.1353,0.1267,0.1594,0.1963,0.1921,0.1816,0.1460,0.1329,0.0916,0.1359,0.1436,0.1286,0.1374,0.1263,0.1139,0.1016,0.1433,0.1393,0.1290,0.1361,0.1367,0.1221,0.1372,0.1346,0.1207,0.2927,0.3270,0.1989,0.2840,0.2053,0.1942,0.1347,0.2962,0.1934,0.3058,0.1974,0.1910,0.2984,0.…
s293,0.1336,0.1317,0.2994,0.2134,0.2342,0.1270,0.1706,0.2010,0.1786,0.2585,0.2266,0.1903,0.1739,0.1538,0.1725,0.1736,0.1882,0.1867,0.1326,0.1291,0.1512,0.1898,0.1887,0.1800,0.1386,0.1210,0.1000,0.1323,0.1383,0.1275,0.1316,0.1227,0.1019,0.1147,0.1285,0.1323,0.1241,0.1291,0.1284,0.1183,0.1315,0.1338,0.1176,0.2858,0.3205,0.1936,0.2793,0.2023,0.1896,0.1322,0.2913,0.1899,0.3010,0.1924,0.1844,0.2934,0.…
s294,0.1549,0.1475,0.3274,0.2274,0.2514,0.1468,0.1951,0.2075,0.2031,0.2793,0.2418,0.1976,0.1944,0.1808,0.1973,0.1882,0.1968,0.1984,0.1343,0.1397,0.1610,0.2012,0.1993,0.1902,0.1472,0.1378,0.1280,0.1262,0.1409,0.1286,0.1306,0.1207,0.1296,0.1384,0.1492,0.1424,0.1301,0.1391,0.1387,0.1204,0.1416,0.1310,0.1143,0.3120,0.3499,0.2071,0.3041,0.2205,0.2028,0.1304,0.3162,0.2012,0.3267,0.2082,0.1998,0.3201,0.…
s295,0.1502,0.1443,0.3164,0.2247,0.2442,0.1397,0.1893,0.2064,0.1950,0.2752,0.2367,0.1954,0.1910,0.1766,0.1925,0.1856,0.1938,0.1924,0.1278,0.1434,0.1590,0.1973,0.1941,0.1867,0.1423,0.1330,0.1234,0.1253,0.1351,0.1279,0.1237,0.1178,0.1257,0.1362,0.1413,0.1354,0.1273,0.1282,0.1313,0.1196,0.1344,0.1257,0.1140,0.3030,0.3377,0.1987,0.2950,0.2143,0.1961,0.1288,0.3091,0.1951,0.3182,0.1997,0.1920,0.3096,0.…
s296,0.1364,0.1320,0.3052,0.2123,0.2324,0.1246,0.1728,0.1937,0.1808,0.2629,0.2223,0.1849,0.1764,0.1588,0.1736,0.1708,0.1819,0.1825,0.1212,0.1259,0.1457,0.1894,0.1840,0.1743,0.1337,0.1200,0.1106,0.1220,0.1273,0.1210,0.1222,0.1105,0.1160,0.1194,0.1300,0.1175,0.1125,0.1186,0.1171,0.1071,0.1203,0.1200,0.1070,0.2923,0.3265,0.1858,0.2834,0.1981,0.1872,0.1220,0.2961,0.1848,0.3070,0.1851,0.1778,0.2976,0.…
s297,0.1259,0.1239,0.3004,0.1944,0.2263,0.1222,0.1612,0.1880,0.1670,0.2622,0.2180,0.1678,0.1571,0.1554,0.1661,0.1556,0.1704,0.1574,0.1153,0.1149,0.1421,0.1681,0.1753,0.1585,0.1233,0.1128,0.1056,0.1134,0.1145,0.1035,0.1172,0.1050,0.1092,0.1094,0.1250,0.1206,0.1103,0.1153,0.1195,0.0993,0.1201,0.1034,0.0948,0.2804,0.3395,0.1743,0.2627,0.1867,0.1802,0.1059,0.2950,0.1650,0.3046,0.1883,0.1695,0.2866,0.…
s298,0.1124,0.1200,0.2776,0.2013,0.2223,0.1059,0.1796,0.1964,0.1844,0.2486,0.2166,0.1878,0.1809,0.1612,0.1805,0.1755,0.1843,0.1821,0.1376,0.1421,0.1465,0.1864,0.1829,0.1780,0.1354,0.1042,0.1236,0.1398,0.1430,0.1377,0.1394,0.1304,0.1303,0.1362,0.1154,0.1345,0.1305,0.1325,0.1336,0.1291,0.1339,0.1386,0.1250,0.2662,0.2990,0.1918,0.2606,0.1940,0.1851,0.1374,0.2729,0.1826,0.2824,0.1865,0.1722,0.2739,0.…
s299,0.1548,0.1470,0.3195,0.2210,0.2472,0.1438,0.1875,0.2025,0.1949,0.2746,0.2368,0.1954,0.1899,0.1721,0.1909,0.1837,0.1935,0.1945,0.1302,0.1348,0.1571,0.1989,0.1941,0.1865,0.1414,0.1354,0.1210,0.1266,0.1367,0.1305,0.1305,0.1217,0.1257,0.1313,0.1466,0.1364,0.1252,0.1363,0.1354,0.1126,0.1366,0.1270,0.1109,0.3050,0.3400,0.2019,0.2988,0.2157,0.1971,0.1263,0.3092,0.1979,0.3192,0.2006,0.1927,0.3112,0.…
s3,0.1375,0.1312,0.3125,0.2148,0.2338,0.1291,0.1774,0.1919,0.1859,0.2667,0.2276,0.1844,0.1784,0.1658,0.1804,0.1722,0.1814,0.1784,0.1137,0.1245,0.1427,0.1851,0.1817,0.1720,0.1310,0.1246,0.1109,0.1111,0.1230,0.1163,0.1126,0.1052,0.1109,0.1200,0.1300,0.1243,0.1141,0.1237,0.1178,0.1039,0.1246,0.1148,0.1007,0.2987,0.3341,0.1909,0.2911,0.2007,0.1865,0.1139,0.3032,0.1848,0.3130,0.1909,0.1800,0.3054,0.19…
s30,0.1423,0.1420,0.3054,0.2135,0.2345,0.1362,0.1644,0.2026,0.1714,0.2674,0.2312,0.1920,0.1649,0.1467,0.1641,0.1715,0.1924,0.1874,0.1316,0.1229,0.1545,0.1964,0.1882,0.1793,0.1444,0.1274,0.0878,0.1328,0.1394,0.1246,0.1356,0.1241,0.1128,0.0977,0.1415,0.1371,0.1280,0.1349,0.1319,0.1183,0.1356,0.1292,0.1165,0.2911,0.3248,0.1958,0.2850,0.2063,0.1900,0.1335,0.2947,0.1912,0.3055,0.1953,0.1881,0.2989,0.1…
s302,0.1495,0.1417,0.3189,0.2157,0.2425,0.1393,0.1836,0.2036,0.1895,0.2769,0.2363,0.1878,0.1855,0.1722,0.1867,0.1778,0.1886,0.1858,0.1265,0.1340,0.1601,0.1942,0.1907,0.1818,0.1424,0.1298,0.1236,0.1295,0.1343,0.1258,0.1315,0.1215,0.1242,0.1291,0.1451,0.1355,0.1244,0.1326,0.1308,0.1110,0.1345,0.1249,0.1129,0.3005,0.3446,0.1953,0.2901,0.2091,0.1974,0.1246,0.3091,0.1871,0.3183,0.2035,0.1893,0.3102,0.…
s303,0.1340,0.1295,0.3107,0.2081,0.2339,0.1280,0.1663,0.1957,0.1771,0.2716,0.2260,0.1750,0.1733,0.1617,0.1712,0.1626,0.1768,0.1689,0.1199,0.1227,0.1485,0.1799,0.1831,0.1693,0.1295,0.1195,0.1086,0.1162,0.1233,0.1122,0.1212,0.1077,0.1138,0.1182,0.1315,0.1255,0.1144,0.1150,0.1212,0.1019,0.1245,0.1140,0.1005,0.2919,0.3443,0.1818,0.2755,0.1962,0.1880,0.1156,0.3011,0.1733,0.3130,0.1941,0.1780,0.3000,0.…
s304,0.1141,0.1154,0.2804,0.2044,0.2239,0.1066,0.1767,0.1930,0.1812,0.2496,0.2147,0.1859,0.1768,0.1619,0.1779,0.1732,0.1887,0.1803,0.1369,0.1433,0.1516,0.1853,0.1826,0.1792,0.1327,0.1027,0.1279,0.1418,0.1403,0.1370,0.1422,0.1277,0.1306,0.1391,0.1201,0.1381,0.1270,0.1303,0.1317,0.1275,0.1293,0.1384,0.1278,0.2670,0.3052,0.1863,0.2596,0.1941,0.1865,0.1373,0.2720,0.1803,0.2851,0.1874,0.1757,0.2754,0.…
s306,0.1472,0.1430,0.3168,0.2177,0.2446,0.1399,0.1856,0.2045,0.1937,0.2720,0.2343,0.1935,0.1889,0.1729,0.1905,0.1830,0.1908,0.1898,0.1262,0.1335,0.1524,0.1943,0.1919,0.1811,0.1434,0.1326,0.1176,0.1258,0.1322,0.1267,0.1284,0.1184,0.1205,0.1308,0.1446,0.1316,0.1209,0.1319,0.1299,0.1085,0.1295,0.1216,0.1090,0.3003,0.3363,0.1982,0.2937,0.2088,0.1938,0.1253,0.3074,0.1920,0.3168,0.1968,0.1886,0.3075,0.…
s307,0.1387,0.1416,0.3345,0.2292,0.2557,0.1403,0.1797,0.1961,0.1997,0.3198,0.2260,0.1932,0.1930,0.1759,0.1926,0.1799,0.1903,0.1921,0.1125,0.1305,0.1565,0.1915,0.1933,0.1818,0.1443,0.1210,0.1143,0.1154,0.1285,0.1107,0.1107,0.0996,0.1068,0.1231,0.1259,0.1269,0.1113,0.1276,0.1325,0.1083,0.1256,0.1069,0.0899,0.3183,0.3605,0.1977,0.3100,0.2233,0.1902,0.1135,0.3287,0.1950,0.3322,0.1954,0.1864,0.3195,0.…
s309,0.1784,0.1775,0.2006,0.1685,0.1886,0.1692,0.1789,0.1897,0.1850,0.2122,0.2009,0.1887,0.1820,0.1646,0.1813,0.1742,0.1848,0.1793,0.1798,0.1725,0.1509,0.1849,0.1820,0.1751,0.1899,0.1565,0.1716,0.1810,0.1825,0.1735,0.1873,0.1759,0.1754,0.1825,0.1753,0.1841,0.1769,0.1688,0.1751,0.1754,0.1807,0.1816,0.1757,0.2021,0.2252,0.1776,0.1971,0.1829,0.1742,0.1822,0.2039,0.1732,0.2136,0.1761,0.1673,0.2060,0.…
s31,0.1451,0.1433,0.3066,0.2133,0.2380,0.1338,0.1601,0.2021,0.1678,0.2660,0.2324,0.1918,0.1630,0.1436,0.1615,0.1688,0.1913,0.1863,0.1315,0.1210,0.1545,0.1952,0.1910,0.1778,0.1417,0.1298,0.0855,0.1326,0.1360,0.1234,0.1338,0.1212,0.1079,0.0921,0.1413,0.1338,0.1242,0.1327,0.1302,0.1148,0.1342,0.1299,0.1137,0.2913,0.3256,0.1935,0.2836,0.2042,0.1889,0.1302,0.2964,0.1906,0.3053,0.1941,0.1855,0.3003,0.1…
s311,0.1391,0.1320,0.3132,0.2140,0.2381,0.1325,0.1766,0.1925,0.1847,0.2648,0.2271,0.1839,0.1775,0.1612,0.1801,0.1721,0.1833,0.1798,0.1171,0.1257,0.1435,0.1849,0.1819,0.1742,0.1342,0.1233,0.1091,0.1174,0.1225,0.1153,0.1149,0.1064,0.1147,0.1201,0.1320,0.1274,0.1126,0.1262,0.1239,0.0987,0.1247,0.1143,0.0996,0.2961,0.3344,0.1908,0.2917,0.2043,0.1877,0.1114,0.3051,0.1860,0.3137,0.1910,0.1850,0.3052,0.…
s313,0.1474,0.1429,0.3166,0.2198,0.2429,0.1381,0.1855,0.2004,0.1899,0.2716,0.2347,0.1918,0.1859,0.1686,0.1863,0.1813,0.1887,0.1892,0.1251,0.1358,0.1517,0.1933,0.1906,0.1814,0.1428,0.1324,0.1183,0.1271,0.1307,0.1270,0.1270,0.1184,0.1224,0.1293,0.1406,0.1327,0.1218,0.1326,0.1290,0.1094,0.1335,0.1231,0.1079,0.3031,0.3381,0.1971,0.2946,0.2093,0.1945,0.1251,0.3079,0.1947,0.3180,0.1996,0.1877,0.3086,0.…
s314,0.1472,0.1403,0.3164,0.2200,0.2422,0.1393,0.1849,0.2008,0.1894,0.2703,0.2358,0.1916,0.1836,0.1678,0.1862,0.1805,0.1889,0.1879,0.1262,0.1335,0.1501,0.1922,0.1903,0.1810,0.1374,0.1333,0.1161,0.1210,0.1317,0.1250,0.1216,0.1142,0.1173,0.1251,0.1422,0.1332,0.1187,0.1294,0.1272,0.1097,0.1325,0.1244,0.1071,0.3029,0.3393,0.1971,0.2970,0.2111,0.1960,0.1221,0.3075,0.1942,0.3182,0.1972,0.1884,0.3098,0.…
s316,0.2085,0.2107,0.1880,0.1802,0.1938,0.1994,0.2010,0.2109,0.2094,0.2083,0.2117,0.2140,0.2018,0.1835,0.2032,0.1968,0.2048,0.2011,0.2114,0.2069,0.1624,0.2025,0.1989,0.1993,0.2183,0.2011,0.2031,0.2146,0.2162,0.2106,0.2184,0.2104,0.2076,0.2118,0.2022,0.2139,0.2121,0.2160,0.2103,0.2094,0.2116,0.2135,0.2081,0.1973,0.2084,0.1967,0.1904,0.2003,0.1908,0.2144,0.1966,0.1943,0.2031,0.1872,0.1828,0.1922,0.…
s317,0.2040,0.2112,0.1807,0.1831,0.1859,0.2019,0.1968,0.2061,0.2003,0.1990,0.1988,0.2056,0.1973,0.1757,0.1938,0.1931,0.1972,0.1972,0.2133,0.2063,0.1626,0.2034,0.1923,0.1951,0.2181,0.1982,0.2034,0.2189,0.2152,0.2129,0.2223,0.2117,0.2112,0.2129,0.2076,0.2151,0.2119,0.2150,0.2114,0.2100,0.2131,0.2183,0.2091,0.1926,0.1973,0.1933,0.1828,0.1946,0.1847,0.2161,0.1879,0.1932,0.1918,0.1802,0.1802,0.1897,0.…
s318,0.1687,0.1682,0.2407,0.1795,0.1996,0.1609,0.1695,0.1978,0.1788,0.2292,0.2143,0.1905,0.1753,0.1546,0.1705,0.1728,0.1920,0.1837,0.1670,0.1579,0.1524,0.1937,0.1889,0.1790,0.1784,0.1535,0.1381,0.1683,0.1707,0.1576,0.1711,0.1637,0.1543,0.1485,0.1675,0.1706,0.1650,0.1602,0.1669,0.1579,0.1676,0.1687,0.1567,0.2338,0.2592,0.1884,0.2295,0.1938,0.1810,0.1672,0.2396,0.1840,0.2468,0.1843,0.1745,0.2405,0.…
s319,0.1517,0.1481,0.3168,0.2242,0.2455,0.1434,0.1913,0.2107,0.1998,0.2757,0.2391,0.1990,0.1903,0.1797,0.1927,0.1878,0.1963,0.1957,0.1339,0.1402,0.1607,0.1977,0.1979,0.1881,0.1467,0.1362,0.1243,0.1298,0.1375,0.1349,0.1329,0.1259,0.1294,0.1340,0.1479,0.1392,0.1277,0.1353,0.1338,0.1185,0.1374,0.1304,0.1134,0.3032,0.3416,0.2038,0.2972,0.2141,0.1975,0.1325,0.3102,0.1968,0.3204,0.2065,0.1967,0.3115,0.…
s32,0.1413,0.1400,0.3026,0.2124,0.2338,0.1355,0.1606,0.1998,0.1701,0.2659,0.2276,0.1905,0.1627,0.1451,0.1630,0.1700,0.1905,0.1846,0.1293,0.1223,0.1525,0.1914,0.1861,0.1745,0.1414,0.1252,0.0850,0.1321,0.1359,0.1243,0.1331,0.1231,0.1109,0.0968,0.1391,0.1352,0.1256,0.1315,0.1294,0.1168,0.1340,0.1279,0.1142,0.2897,0.3249,0.1911,0.2832,0.2032,0.1888,0.1308,0.2939,0.1886,0.3047,0.1925,0.1846,0.2962,0.1…
s320,0.1715,0.1632,0.2754,0.2096,0.2239,0.1590,0.1905,0.1984,0.1990,0.2508,0.2288,0.1988,0.1923,0.1761,0.1919,0.1851,0.1891,0.1919,0.1546,0.1584,0.1548,0.1949,0.1917,0.1838,0.1670,0.1568,0.1485,0.1528,0.1641,0.1534,0.1517,0.1453,0.1519,0.1596,0.1619,0.1612,0.1520,0.1580,0.1581,0.1423,0.1604,0.1569,0.1401,0.2669,0.2975,0.1990,0.2636,0.2097,0.1942,0.1540,0.2725,0.1947,0.2784,0.1922,0.1878,0.2720,0.…
s321,0.1535,0.1469,0.3204,0.2270,0.2450,0.1443,0.1894,0.2044,0.1968,0.2748,0.2369,0.1956,0.1895,0.1751,0.1919,0.1861,0.1969,0.1911,0.1276,0.1398,0.1557,0.1995,0.1948,0.1844,0.1448,0.1362,0.1204,0.1263,0.1326,0.1302,0.1311,0.1227,0.1250,0.1317,0.1450,0.1373,0.1228,0.1340,0.1307,0.1112,0.1341,0.1268,0.1101,0.3071,0.3416,0.2035,0.3005,0.2122,0.1986,0.1294,0.3124,0.1989,0.3210,0.2027,0.1934,0.3143,0.…
s323,0.1368,0.1332,0.3117,0.2052,0.2360,0.1329,0.1752,0.1965,0.1831,0.2734,0.2268,0.1823,0.1759,0.1627,0.1735,0.1687,0.1810,0.1766,0.1228,0.1266,0.1536,0.1859,0.1856,0.1756,0.1390,0.1213,0.1159,0.1226,0.1254,0.1140,0.1232,0.1142,0.1197,0.1215,0.1340,0.1262,0.1176,0.1213,0.1245,0.1084,0.1218,0.1166,0.1043,0.2932,0.3413,0.1848,0.2798,0.1981,0.1890,0.1165,0.3006,0.1795,0.3116,0.1944,0.1810,0.3023,0.…
s324,0.2758,0.2885,0.1049,0.1698,0.1700,0.2716,0.2304,0.2325,0.2350,0.1752,0.2016,0.2431,0.2329,0.2050,0.2254,0.2295,0.2337,0.2328,0.3132,0.2845,0.1951,0.2357,0.2235,0.2294,0.3092,0.2775,0.2991,0.3237,0.3132,0.3082,0.3290,0.3247,0.3117,0.3051,0.2860,0.3075,0.3107,0.3057,0.2989,0.3181,0.3049,0.3219,0.3188,0.1251,0.1143,0.2174,0.1244,0.2037,0.2042,0.3188,0.1196,0.2137,0.1253,0.1924,0.1941,0.1249,0.…
s326,0.1385,0.1373,0.3151,0.2134,0.2412,0.1335,0.1791,0.2027,0.1878,0.2747,0.2319,0.1927,0.1794,0.1681,0.1812,0.1746,0.1871,0.1839,0.1257,0.1304,0.1542,0.1919,0.1923,0.1775,0.1371,0.1236,0.1167,0.1243,0.1296,0.1226,0.1268,0.1168,0.1233,0.1258,0.1388,0.1254,0.1179,0.1211,0.1237,0.1085,0.1242,0.1182,0.1045,0.2970,0.3419,0.1920,0.2852,0.2035,0.1937,0.1201,0.3052,0.1835,0.3154,0.2011,0.1828,0.3047,0.…
s327,0.1478,0.1454,0.3201,0.2254,0.2467,0.1416,0.1878,0.2025,0.1943,0.2756,0.2360,0.1961,0.1890,0.1730,0.1906,0.1857,0.1913,0.1904,0.1257,0.1364,0.1570,0.1984,0.1922,0.1846,0.1438,0.1390,0.1178,0.1250,0.1341,0.1265,0.1271,0.1161,0.1257,0.1302,0.1453,0.1342,0.1237,0.1353,0.1328,0.1108,0.1338,0.1221,0.1096,0.3055,0.3427,0.1979,0.3016,0.2136,0.1964,0.1252,0.3142,0.1988,0.3222,0.2010,0.1915,0.3130,0.…
s328,0.1766,0.1784,0.2047,0.1757,0.1781,0.1619,0.1824,0.1851,0.1880,0.2187,0.1992,0.1892,0.1886,0.1627,0.1824,0.1773,0.1877,0.1832,0.1739,0.1697,0.1459,0.1886,0.1799,0.1814,0.1792,0.1678,0.1675,0.1760,0.1800,0.1725,0.1804,0.1685,0.1716,0.1758,0.1722,0.1763,0.1742,0.1796,0.1703,0.1657,0.1758,0.1771,0.1644,0.2049,0.2259,0.1861,0.1991,0.1841,0.1767,0.1728,0.2086,0.1750,0.2163,0.1694,0.1671,0.2073,0.…
s329,0.1624,0.1593,0.2486,0.1931,0.2024,0.1534,0.1801,0.1934,0.1860,0.2341,0.2096,0.1851,0.1837,0.1590,0.1812,0.1757,0.1849,0.1818,0.1498,0.1532,0.1467,0.1861,0.1799,0.1783,0.1602,0.1497,0.1423,0.1468,0.1541,0.1470,0.1489,0.1432,0.1446,0.1534,0.1570,0.1558,0.1466,0.1538,0.1482,0.1385,0.1530,0.1492,0.1365,0.2417,0.2690,0.1855,0.2381,0.1888,0.1756,0.1504,0.2456,0.1801,0.2523,0.1786,0.1708,0.2485,0.…
s33,0.1347,0.1317,0.3001,0.2117,0.2286,0.1238,0.1490,0.1927,0.1607,0.2578,0.2221,0.1826,0.1528,0.1337,0.1536,0.1605,0.1806,0.1774,0.1204,0.1134,0.1435,0.1849,0.1820,0.1672,0.1305,0.1226,0.0748,0.1234,0.1280,0.1152,0.1234,0.1130,0.0977,0.0866,0.1296,0.1241,0.1146,0.1263,0.1225,0.1061,0.1246,0.1185,0.1060,0.2838,0.3203,0.1867,0.2777,0.1975,0.1826,0.1218,0.2921,0.1830,0.2997,0.1867,0.1772,0.2923,0.1…
s330,0.1380,0.1352,0.3037,0.2090,0.2332,0.1308,0.1585,0.1954,0.1652,0.2623,0.2271,0.1865,0.1589,0.1400,0.1572,0.1664,0.1866,0.1838,0.1251,0.1161,0.1482,0.1900,0.1856,0.1708,0.1369,0.1240,0.0782,0.1252,0.1334,0.1190,0.1299,0.1175,0.1048,0.0903,0.1360,0.1302,0.1197,0.1285,0.1271,0.1117,0.1282,0.1246,0.1099,0.2893,0.3242,0.1896,0.2832,0.2008,0.1880,0.1262,0.2951,0.1878,0.3037,0.1914,0.1841,0.2985,0.…
s331,0.1527,0.1420,0.3134,0.2177,0.2433,0.1412,0.1866,0.2029,0.1925,0.2728,0.2349,0.1937,0.1875,0.1715,0.1885,0.1837,0.1921,0.1908,0.1294,0.1369,0.1587,0.1962,0.1913,0.1846,0.1421,0.1338,0.1230,0.1260,0.1318,0.1268,0.1281,0.1193,0.1228,0.1339,0.1432,0.1392,0.1269,0.1327,0.1341,0.1186,0.1379,0.1320,0.1165,0.2975,0.3375,0.2018,0.2937,0.2106,0.1962,0.1257,0.3051,0.1968,0.3158,0.1998,0.1934,0.3067,0.…
s333,0.1475,0.1430,0.3176,0.2224,0.2441,0.1395,0.1838,0.2029,0.1885,0.2737,0.2359,0.1930,0.1856,0.1686,0.1836,0.1807,0.1898,0.1903,0.1263,0.1319,0.1549,0.1930,0.1908,0.1816,0.1379,0.1338,0.1137,0.1235,0.1301,0.1259,0.1254,0.1172,0.1177,0.1244,0.1419,0.1345,0.1241,0.1320,0.1318,0.1122,0.1357,0.1267,0.1099,0.3037,0.3399,0.1993,0.2990,0.2101,0.1945,0.1240,0.3099,0.1959,0.3202,0.1989,0.1919,0.3113,0.…
s335,0.2982,0.3141,0.0737,0.1670,0.1586,0.2936,0.2445,0.2434,0.2461,0.1707,0.2082,0.2587,0.2493,0.2190,0.2414,0.2473,0.2495,0.2506,0.3369,0.3076,0.2099,0.2489,0.2388,0.2443,0.3311,0.3126,0.3238,0.3509,0.3387,0.3374,0.3556,0.3495,0.3377,0.3287,0.3065,0.3302,0.3358,0.3374,0.3219,0.3440,0.3274,0.3458,0.3439,0.0996,0.0867,0.2225,0.0989,0.2036,0.2039,0.3427,0.0917,0.2143,0.0981,0.1944,0.1975,0.0975,0.…
s336,0.2884,0.3050,0.0768,0.1654,0.1578,0.2838,0.2404,0.2399,0.2433,0.1721,0.2087,0.2559,0.2457,0.2158,0.2356,0.2417,0.2457,0.2421,0.3284,0.2990,0.2060,0.2430,0.2352,0.2406,0.3222,0.3022,0.3159,0.3409,0.3287,0.3269,0.3467,0.3408,0.3262,0.3194,0.2975,0.3219,0.3260,0.3226,0.3121,0.3359,0.3191,0.3365,0.3340,0.1035,0.0917,0.2212,0.1042,0.2035,0.2023,0.3343,0.0984,0.2139,0.1027,0.1927,0.1938,0.1019,0.…
s337,0.2938,0.3099,0.0887,0.1717,0.1634,0.2859,0.2469,0.2464,0.2481,0.1794,0.2144,0.2600,0.2485,0.2225,0.2427,0.2472,0.2514,0.2491,0.3325,0.3048,0.2131,0.2499,0.2401,0.2468,0.3256,0.3023,0.3201,0.3462,0.3337,0.3315,0.3493,0.3454,0.3310,0.3237,0.3032,0.3260,0.3299,0.3266,0.3178,0.3393,0.3231,0.3416,0.3388,0.1123,0.0960,0.2255,0.1128,0.2073,0.2051,0.3396,0.1036,0.2173,0.1094,0.1949,0.2004,0.1086,0.…
s338,0.2862,0.3032,0.0876,0.1655,0.1633,0.2805,0.2404,0.2412,0.2416,0.1769,0.2083,0.2536,0.2436,0.2148,0.2348,0.2389,0.2431,0.2443,0.3245,0.2989,0.2054,0.2419,0.2339,0.2402,0.3194,0.2944,0.3117,0.3386,0.3272,0.3235,0.3430,0.3381,0.3251,0.3172,0.2962,0.3200,0.3236,0.3203,0.3111,0.3321,0.3157,0.3341,0.3317,0.1126,0.0991,0.2203,0.1133,0.2064,0.2054,0.3315,0.1076,0.2150,0.1122,0.1925,0.1967,0.1113,0.…
s339,0.2940,0.3106,0.0840,0.1692,0.1614,0.2880,0.2449,0.2427,0.2465,0.1764,0.2111,0.2599,0.2482,0.2179,0.2389,0.2454,0.2476,0.2468,0.3324,0.3053,0.2088,0.2465,0.2379,0.2432,0.3272,0.3061,0.3202,0.3463,0.3348,0.3317,0.3512,0.3459,0.3330,0.3244,0.3021,0.3263,0.3303,0.3319,0.3182,0.3394,0.3228,0.3415,0.3387,0.1115,0.0994,0.2251,0.1106,0.2076,0.2059,0.3394,0.1054,0.2165,0.1094,0.1968,0.2003,0.1092,0.…
s34,0.1317,0.1288,0.3012,0.2098,0.2280,0.1243,0.1500,0.1909,0.1572,0.2599,0.2203,0.1816,0.1532,0.1298,0.1493,0.1584,0.1799,0.1745,0.1161,0.1112,0.1423,0.1815,0.1765,0.1659,0.1296,0.1210,0.0713,0.1208,0.1225,0.1123,0.1215,0.1072,0.0964,0.0823,0.1281,0.1224,0.1143,0.1233,0.1198,0.1021,0.1217,0.1172,0.1017,0.2882,0.3231,0.1861,0.2796,0.1955,0.1819,0.1152,0.2917,0.1826,0.3028,0.1847,0.1773,0.2948,0.1…
s340,0.1758,0.1814,0.1214,0.1315,0.1433,0.1707,0.1557,0.1629,0.1574,0.1371,0.1504,0.1717,0.1578,0.1334,0.1528,0.1550,0.1651,0.1561,0.2075,0.1769,0.1309,0.1627,0.1577,0.1536,0.2065,0.1588,0.1877,0.2096,0.2057,0.1922,0.2180,0.2121,0.2019,0.1925,0.1808,0.2008,0.2018,0.1902,0.1927,0.2064,0.1977,0.2025,0.2039,0.1241,0.1292,0.1574,0.1202,0.1439,0.1452,0.2043,0.1224,0.1449,0.1304,0.1449,0.1399,0.1263,0.…
s341,0.2492,0.2629,0.1217,0.1732,0.1725,0.2436,0.2068,0.2084,0.2103,0.1521,0.1820,0.2211,0.2119,0.1813,0.2027,0.2074,0.2106,0.2084,0.2847,0.2589,0.1647,0.2126,0.1979,0.2045,0.2807,0.2493,0.2703,0.2960,0.2871,0.2829,0.3002,0.2932,0.2816,0.2780,0.2573,0.2797,0.2819,0.2766,0.2684,0.2885,0.2767,0.2921,0.2874,0.1270,0.1230,0.2054,0.1231,0.1942,0.1901,0.2907,0.1250,0.1992,0.1299,0.1822,0.1809,0.1268,0.…
s342,0.2478,0.2599,0.1223,0.1663,0.1722,0.2421,0.2044,0.2084,0.2080,0.1479,0.1808,0.2205,0.2084,0.1792,0.2007,0.2035,0.2068,0.2084,0.2840,0.2593,0.1631,0.2047,0.1961,0.2015,0.2788,0.2460,0.2693,0.2959,0.2853,0.2785,0.2986,0.2932,0.2817,0.2764,0.2545,0.2770,0.2809,0.2738,0.2682,0.2883,0.2748,0.2911,0.2869,0.1288,0.1253,0.2057,0.1252,0.1917,0.1890,0.2893,0.1285,0.1983,0.1324,0.1825,0.1824,0.1265,0.…
s343,0.2301,0.2439,0.1249,0.1531,0.1681,0.2268,0.1939,0.1983,0.1951,0.1459,0.1741,0.2093,0.1931,0.1675,0.1887,0.1895,0.1985,0.1911,0.2648,0.2271,0.1571,0.1975,0.1895,0.1926,0.2615,0.2261,0.2492,0.2741,0.2657,0.2590,0.2817,0.2728,0.2616,0.2552,0.2391,0.2584,0.2617,0.2517,0.2504,0.2673,0.2547,0.2693,0.2642,0.1286,0.1233,0.1915,0.1241,0.1799,0.1796,0.2657,0.1195,0.1828,0.1310,0.1760,0.1713,0.1264,0.…
s344,0.2560,0.2721,0.1205,0.1767,0.1756,0.2521,0.2108,0.2115,0.2125,0.1483,0.1816,0.2263,0.2148,0.1829,0.2047,0.2112,0.2133,0.2116,0.2920,0.2649,0.1665,0.2141,0.2004,0.2078,0.2888,0.2642,0.2782,0.3044,0.2948,0.2921,0.3088,0.3022,0.2910,0.2843,0.2642,0.2868,0.2901,0.2893,0.2786,0.2981,0.2847,0.3006,0.2970,0.1265,0.1198,0.2091,0.1205,0.1955,0.1944,0.2992,0.1230,0.2011,0.1267,0.1845,0.1839,0.1230,0.…
s345,0.2452,0.2569,0.1237,0.1680,0.1743,0.2398,0.2037,0.2054,0.2057,0.1471,0.1774,0.2186,0.2082,0.1770,0.1979,0.2029,0.2069,0.2047,0.2839,0.2557,0.1595,0.2067,0.1942,0.1983,0.2785,0.2410,0.2701,0.2942,0.2857,0.2782,0.2981,0.2911,0.2785,0.2745,0.2531,0.2753,0.2785,0.2709,0.2663,0.2868,0.2725,0.2889,0.2848,0.1283,0.1235,0.2032,0.1217,0.1901,0.1894,0.2893,0.1255,0.1931,0.1282,0.1819,0.1788,0.1238,0.…
s346,0.2571,0.2703,0.1181,0.1761,0.1745,0.2516,0.2091,0.2100,0.2137,0.1477,0.1779,0.2245,0.2125,0.1802,0.2038,0.2080,0.2118,0.2112,0.2925,0.2639,0.1664,0.2115,0.2000,0.2050,0.2872,0.2623,0.2775,0.3031,0.2940,0.2920,0.3087,0.3034,0.2894,0.2843,0.2640,0.2857,0.2882,0.2876,0.2760,0.2966,0.2840,0.2985,0.2940,0.1240,0.1192,0.2056,0.1207,0.1938,0.1916,0.2970,0.1212,0.2008,0.1246,0.1846,0.1835,0.1221,0.…
s347,0.2556,0.2721,0.1193,0.1782,0.1743,0.2503,0.2094,0.2114,0.2130,0.1491,0.1797,0.2230,0.2137,0.1820,0.2052,0.2103,0.2113,0.2106,0.2929,0.2656,0.1661,0.2122,0.1990,0.2066,0.2899,0.2616,0.2801,0.3051,0.2956,0.2934,0.3098,0.3039,0.2911,0.2870,0.2660,0.2881,0.2907,0.2884,0.2786,0.2975,0.2846,0.3007,0.2964,0.1283,0.1177,0.2066,0.1207,0.1960,0.1921,0.2986,0.1213,0.1993,0.1245,0.1854,0.1826,0.1223,0.…
s348,0.2983,0.3144,0.0893,0.1738,0.1671,0.2940,0.2490,0.2488,0.2530,0.1816,0.2163,0.2633,0.2538,0.2243,0.2449,0.2513,0.2529,0.2527,0.3353,0.3097,0.2155,0.2547,0.2425,0.2513,0.3322,0.3086,0.3247,0.3495,0.3370,0.3348,0.3547,0.3497,0.3361,0.3278,0.3073,0.3305,0.3345,0.3302,0.3226,0.3442,0.3270,0.3446,0.3432,0.1074,0.0951,0.2232,0.1083,0.2098,0.2069,0.3429,0.1029,0.2165,0.1099,0.1927,0.2030,0.1052,0.…
s349,0.3011,0.3165,0.0885,0.1768,0.1693,0.2967,0.2518,0.2502,0.2550,0.1827,0.2204,0.2676,0.2565,0.2270,0.2487,0.2533,0.2559,0.2556,0.3398,0.3116,0.2177,0.2552,0.2441,0.2532,0.3339,0.3164,0.3274,0.3538,0.3411,0.3401,0.3586,0.3537,0.3398,0.3321,0.3104,0.3337,0.3390,0.3375,0.3262,0.3477,0.3312,0.3483,0.3460,0.1078,0.0922,0.2247,0.1069,0.2085,0.2070,0.3455,0.1045,0.2170,0.1060,0.1962,0.1989,0.1057,0.…
s35,0.1385,0.1360,0.3025,0.2092,0.2318,0.1293,0.1556,0.1962,0.1655,0.2619,0.2250,0.1858,0.1592,0.1426,0.1593,0.1663,0.1852,0.1817,0.1271,0.1169,0.1497,0.1872,0.1846,0.1732,0.1374,0.1219,0.0803,0.1274,0.1324,0.1190,0.1293,0.1171,0.1059,0.0957,0.1332,0.1281,0.1198,0.1242,0.1255,0.1124,0.1289,0.1259,0.1097,0.2873,0.3233,0.1902,0.2795,0.1993,0.1875,0.1233,0.2925,0.1850,0.3028,0.1916,0.1826,0.2943,0.1…
s350,0.1405,0.1392,0.3054,0.2155,0.2344,0.1341,0.1628,0.1999,0.1702,0.2647,0.2284,0.1921,0.1658,0.1431,0.1626,0.1680,0.1903,0.1827,0.1287,0.1201,0.1515,0.1911,0.1872,0.1767,0.1379,0.1264,0.0832,0.1282,0.1351,0.1229,0.1294,0.1188,0.1060,0.0950,0.1372,0.1320,0.1223,0.1315,0.1271,0.1118,0.1307,0.1260,0.1118,0.2907,0.3270,0.1937,0.2847,0.2023,0.1876,0.1258,0.2977,0.1893,0.3075,0.1933,0.1840,0.2993,0.…
s353,0.1458,0.1406,0.3166,0.2237,0.2419,0.1372,0.1812,0.2009,0.1898,0.2709,0.2320,0.1928,0.1822,0.1701,0.1858,0.1800,0.1934,0.1916,0.1279,0.1378,0.1569,0.1925,0.1911,0.1843,0.1408,0.1319,0.1167,0.1227,0.1333,0.1282,0.1233,0.1161,0.1188,0.1299,0.1407,0.1322,0.1196,0.1312,0.1265,0.1130,0.1311,0.1271,0.1112,0.3017,0.3360,0.1963,0.2944,0.2070,0.1949,0.1278,0.3054,0.1953,0.3159,0.1946,0.1899,0.3069,0.…
s354,0.1350,0.1329,0.3011,0.2099,0.2295,0.1261,0.1566,0.1957,0.1627,0.2602,0.2239,0.1847,0.1563,0.1380,0.1574,0.1636,0.1838,0.1811,0.1220,0.1152,0.1455,0.1861,0.1817,0.1702,0.1348,0.1208,0.0764,0.1229,0.1273,0.1149,0.1249,0.1119,0.1000,0.0885,0.1312,0.1262,0.1168,0.1218,0.1227,0.1066,0.1251,0.1197,0.1050,0.2889,0.3216,0.1888,0.2793,0.1965,0.1839,0.1223,0.2932,0.1833,0.3016,0.1887,0.1783,0.2938,0.…
s355,0.1464,0.1455,0.3138,0.2217,0.2441,0.1398,0.1879,0.2028,0.1915,0.2714,0.2338,0.1945,0.1859,0.1715,0.1879,0.1820,0.1939,0.1935,0.1312,0.1390,0.1581,0.1962,0.1932,0.1866,0.1443,0.1358,0.1222,0.1294,0.1380,0.1333,0.1309,0.1217,0.1272,0.1334,0.1426,0.1384,0.1260,0.1332,0.1276,0.1167,0.1372,0.1335,0.1164,0.3016,0.3343,0.2022,0.2941,0.2104,0.1965,0.1315,0.3051,0.1988,0.3139,0.1992,0.1908,0.3068,0.…
s356,0.1798,0.1864,0.1584,0.1573,0.1641,0.1719,0.1649,0.1898,0.1687,0.1891,0.1900,0.1896,0.1675,0.1475,0.1652,0.1705,0.1849,0.1797,0.1913,0.1703,0.1506,0.1898,0.1818,0.1762,0.1939,0.1716,0.1552,0.1985,0.1944,0.1854,0.2003,0.1893,0.1761,0.1655,0.1820,0.1894,0.1857,0.1866,0.1837,0.1846,0.1892,0.1942,0.1833,0.1649,0.1746,0.1713,0.1621,0.1704,0.1621,0.1941,0.1678,0.1654,0.1705,0.1582,0.1561,0.1652,0.…
s357,0.1803,0.1803,0.2185,0.1880,0.2008,0.1717,0.1639,0.1708,0.1714,0.1724,0.1729,0.1694,0.1694,0.1478,0.1659,0.1608,0.1651,0.1651,0.1814,0.1706,0.1260,0.1675,0.1565,0.1611,0.1858,0.1675,0.1729,0.1819,0.1832,0.1779,0.1853,0.1762,0.1784,0.1829,0.1793,0.1865,0.1788,0.1781,0.1775,0.1725,0.1836,0.1837,0.1709,0.2121,0.2324,0.1907,0.2052,0.1928,0.1821,0.1820,0.2174,0.1836,0.2212,0.1849,0.1771,0.2137,0.…
s358,0.2903,0.3034,0.1017,0.1690,0.1733,0.2852,0.2417,0.2392,0.2425,0.1723,0.2102,0.2555,0.2444,0.2143,0.2352,0.2395,0.2447,0.2409,0.3277,0.2937,0.2038,0.2440,0.2337,0.2410,0.3204,0.2987,0.3142,0.3401,0.3288,0.3249,0.3464,0.3402,0.3263,0.3199,0.2991,0.3206,0.3250,0.3217,0.3127,0.3324,0.3187,0.3335,0.3315,0.1068,0.0928,0.2192,0.1097,0.2035,0.2013,0.3328,0.1043,0.2131,0.1053,0.1920,0.1941,0.1051,0.…
s36,0.1377,0.1367,0.3059,0.2152,0.2339,0.1313,0.1572,0.1973,0.1646,0.2631,0.2267,0.1901,0.1595,0.1388,0.1585,0.1659,0.1883,0.1851,0.1272,0.1160,0.1504,0.1900,0.1858,0.1725,0.1367,0.1281,0.0756,0.1250,0.1327,0.1191,0.1278,0.1165,0.1003,0.0879,0.1335,0.1308,0.1210,0.1311,0.1261,0.1115,0.1295,0.1252,0.1095,0.2910,0.3258,0.1938,0.2838,0.2012,0.1869,0.1248,0.2980,0.1883,0.3065,0.1915,0.1834,0.2982,0.1…
s361,0.1543,0.1437,0.3262,0.2292,0.2478,0.1435,0.1888,0.2030,0.1979,0.2765,0.2390,0.1955,0.1886,0.1755,0.1916,0.1837,0.1907,0.1920,0.1250,0.1380,0.1547,0.1965,0.1922,0.1860,0.1434,0.1410,0.1218,0.1198,0.1327,0.1256,0.1218,0.1145,0.1230,0.1284,0.1464,0.1373,0.1246,0.1334,0.1352,0.1098,0.1367,0.1235,0.1098,0.3104,0.3463,0.2012,0.3038,0.2160,0.1994,0.1251,0.3150,0.1996,0.3244,0.2047,0.1962,0.3180,0.…
s362,0.1884,0.1930,0.1953,0.1694,0.1915,0.1802,0.1936,0.1993,0.1952,0.2093,0.2038,0.2019,0.1942,0.1742,0.1880,0.1890,0.1972,0.1945,0.1983,0.1942,0.1568,0.1954,0.1901,0.1888,0.2030,0.1790,0.1911,0.2014,0.2016,0.1943,0.2075,0.1953,0.1929,0.1998,0.1915,0.1982,0.1944,0.1872,0.1889,0.1977,0.1925,0.2025,0.1954,0.1843,0.1968,0.1838,0.1798,0.1816,0.1751,0.2044,0.1879,0.1766,0.1912,0.1767,0.1651,0.1861,0.…
s363,0.2781,0.2922,0.1026,0.1739,0.1693,0.2717,0.2354,0.2346,0.2363,0.1747,0.2054,0.2522,0.2362,0.2082,0.2285,0.2345,0.2381,0.2346,0.3159,0.2896,0.1983,0.2385,0.2284,0.2354,0.3100,0.2817,0.3019,0.3296,0.3160,0.3126,0.3336,0.3265,0.3144,0.3066,0.2861,0.3094,0.3132,0.3068,0.2993,0.3215,0.3047,0.3237,0.3211,0.1031,0.0900,0.2073,0.1022,0.1917,0.1924,0.3216,0.0972,0.1986,0.1014,0.1820,0.1835,0.0994,0.…
s364,0.1456,0.1393,0.3174,0.2222,0.2416,0.1400,0.1840,0.2034,0.1922,0.2720,0.2355,0.1905,0.1856,0.1693,0.1860,0.1789,0.1895,0.1869,0.1246,0.1352,0.1522,0.1940,0.1888,0.1840,0.1380,0.1336,0.1180,0.1205,0.1301,0.1217,0.1184,0.1120,0.1186,0.1285,0.1390,0.1349,0.1216,0.1281,0.1272,0.1087,0.1321,0.1226,0.1081,0.3044,0.3389,0.1978,0.2964,0.2119,0.1962,0.1262,0.3090,0.1975,0.3179,0.1978,0.1910,0.3100,0.…
s365,0.1910,0.1915,0.2331,0.1927,0.2133,0.1814,0.1751,0.1795,0.1809,0.1864,0.1811,0.1816,0.1767,0.1578,0.1757,0.1706,0.1759,0.1685,0.1943,0.1794,0.1256,0.1700,0.1643,0.1609,0.1996,0.1769,0.1855,0.1953,0.1949,0.1860,0.1996,0.1872,0.1901,0.1934,0.1901,0.1982,0.1924,0.1878,0.1930,0.1877,0.1958,0.1971,0.1872,0.2236,0.2467,0.2015,0.2235,0.2030,0.1964,0.1955,0.2287,0.1970,0.2330,0.1961,0.1897,0.2307,0.…
s366,0.2938,0.3090,0.0972,0.1772,0.1732,0.2874,0.2449,0.2420,0.2451,0.1746,0.2108,0.2574,0.2466,0.2187,0.2389,0.2452,0.2469,0.2437,0.3327,0.3048,0.2064,0.2486,0.2361,0.2436,0.3261,0.3019,0.3209,0.3463,0.3332,0.3291,0.3504,0.3460,0.3319,0.3247,0.3027,0.3259,0.3306,0.3269,0.3170,0.3393,0.3236,0.3409,0.3391,0.0971,0.0823,0.2124,0.0976,0.1957,0.1949,0.3386,0.0892,0.2069,0.0984,0.1848,0.1869,0.0962,0.…
s367,0.2176,0.2231,0.1558,0.1596,0.1820,0.2108,0.2021,0.2074,0.2050,0.1912,0.1996,0.2104,0.2065,0.1799,0.1973,0.1990,0.2036,0.2016,0.2416,0.2203,0.1702,0.2026,0.1994,0.1991,0.2371,0.2033,0.2263,0.2458,0.2430,0.2313,0.2519,0.2439,0.2374,0.2344,0.2222,0.2373,0.2351,0.2237,0.2341,0.2386,0.2307,0.2416,0.2367,0.1472,0.1522,0.1880,0.1427,0.1768,0.1752,0.2422,0.1472,0.1744,0.1548,0.1706,0.1680,0.1473,0.…
s368,0.2600,0.2739,0.1073,0.1612,0.1678,0.2552,0.2239,0.2244,0.2243,0.1743,0.1994,0.2356,0.2274,0.1988,0.2163,0.2210,0.2262,0.2228,0.2985,0.2631,0.1937,0.2272,0.2197,0.2242,0.2908,0.2609,0.2845,0.3087,0.2982,0.2912,0.3133,0.3073,0.2951,0.2895,0.2692,0.2921,0.2947,0.2892,0.2818,0.3016,0.2897,0.3002,0.2995,0.1074,0.0973,0.2024,0.1089,0.1837,0.1859,0.3027,0.1040,0.1942,0.1133,0.1801,0.1784,0.1112,0.…
s369,0.2671,0.2781,0.1163,0.1639,0.1719,0.2617,0.2269,0.2270,0.2279,0.1784,0.2047,0.2410,0.2299,0.2007,0.2224,0.2268,0.2282,0.2281,0.2984,0.2687,0.1964,0.2288,0.2257,0.2305,0.2971,0.2667,0.2877,0.3101,0.3010,0.2955,0.3156,0.3104,0.2991,0.2923,0.2765,0.2957,0.2968,0.2905,0.2874,0.3052,0.2902,0.3055,0.3035,0.1128,0.1052,0.2041,0.1194,0.1888,0.1916,0.3033,0.1145,0.1976,0.1196,0.1842,0.1859,0.1184,0.…
s37,0.2957,0.3100,0.0965,0.1646,0.1708,0.2902,0.2469,0.2439,0.2487,0.1782,0.2134,0.2603,0.2505,0.2200,0.2411,0.2453,0.2492,0.2472,0.3332,0.2950,0.2131,0.2519,0.2462,0.2467,0.3267,0.3010,0.3205,0.3450,0.3335,0.3308,0.3511,0.3436,0.3310,0.3234,0.3055,0.3262,0.3305,0.3237,0.3175,0.3381,0.3230,0.3383,0.3376,0.1064,0.0914,0.2210,0.1119,0.2026,0.2050,0.3365,0.1031,0.2121,0.1085,0.1976,0.1966,0.1097,0.2…
s370,0.1505,0.1442,0.3141,0.2186,0.2408,0.1429,0.1854,0.2047,0.1929,0.2688,0.2323,0.1913,0.1873,0.1711,0.1909,0.1822,0.1914,0.1908,0.1249,0.1383,0.1539,0.1957,0.1896,0.1831,0.1443,0.1346,0.1212,0.1274,0.1321,0.1267,0.1278,0.1188,0.1236,0.1326,0.1428,0.1402,0.1275,0.1321,0.1351,0.1148,0.1365,0.1275,0.1130,0.2989,0.3343,0.1988,0.2919,0.2127,0.1953,0.1284,0.3051,0.1969,0.3130,0.1980,0.1916,0.3063,0.…
s372,0.1239,0.1298,0.2743,0.1965,0.2203,0.1161,0.1730,0.1924,0.1797,0.2428,0.2109,0.1848,0.1717,0.1575,0.1741,0.1714,0.1820,0.1781,0.1280,0.1394,0.1453,0.1847,0.1801,0.1724,0.1413,0.1146,0.1204,0.1404,0.1329,0.1360,0.1436,0.1319,0.1301,0.1316,0.1271,0.1246,0.1225,0.1181,0.1198,0.1246,0.1189,0.1340,0.1228,0.2631,0.2950,0.1851,0.2551,0.1865,0.1801,0.1321,0.2684,0.1773,0.2769,0.1811,0.1668,0.2681,0.…
s374,0.1492,0.1429,0.3156,0.2213,0.2415,0.1402,0.1876,0.2026,0.1939,0.2725,0.2352,0.1976,0.1875,0.1743,0.1908,0.1854,0.1920,0.1939,0.1299,0.1439,0.1535,0.1948,0.1934,0.1856,0.1463,0.1351,0.1257,0.1283,0.1360,0.1319,0.1334,0.1235,0.1298,0.1346,0.1461,0.1364,0.1239,0.1369,0.1356,0.1198,0.1345,0.1325,0.1178,0.3004,0.3366,0.2009,0.2959,0.2121,0.1986,0.1323,0.3063,0.1999,0.3170,0.2005,0.1952,0.3093,0.…
s375,0.1528,0.1463,0.3180,0.2243,0.2467,0.1438,0.1868,0.2023,0.1952,0.2727,0.2326,0.1948,0.1906,0.1753,0.1907,0.1841,0.1904,0.1904,0.1296,0.1384,0.1530,0.1945,0.1925,0.1813,0.1462,0.1378,0.1251,0.1274,0.1371,0.1287,0.1309,0.1214,0.1264,0.1332,0.1462,0.1405,0.1265,0.1356,0.1325,0.1168,0.1344,0.1279,0.1152,0.3038,0.3392,0.2025,0.2969,0.2130,0.1964,0.1296,0.3066,0.1996,0.3189,0.2021,0.1945,0.3118,0.…
s376,0.1549,0.1470,0.3199,0.2227,0.2447,0.1432,0.1897,0.2051,0.1963,0.2746,0.2369,0.1955,0.1909,0.1773,0.1925,0.1844,0.1923,0.1895,0.1328,0.1374,0.1592,0.1951,0.1966,0.1892,0.1432,0.1353,0.1277,0.1257,0.1373,0.1282,0.1281,0.1191,0.1268,0.1359,0.1457,0.1390,0.1303,0.1317,0.1372,0.1151,0.1374,0.1302,0.1131,0.3047,0.3400,0.2025,0.2993,0.2154,0.1998,0.1279,0.3101,0.1997,0.3206,0.2032,0.1955,0.3120,0.…
s377,0.1906,0.1930,0.2264,0.1923,0.2076,0.1812,0.1734,0.1759,0.1769,0.1824,0.1784,0.1788,0.1753,0.1533,0.1718,0.1724,0.1707,0.1732,0.1939,0.1779,0.1321,0.1762,0.1696,0.1667,0.1994,0.1755,0.1824,0.1957,0.1980,0.1909,0.1993,0.1911,0.1871,0.1913,0.1906,0.1948,0.1872,0.1872,0.1866,0.1836,0.1892,0.1951,0.1834,0.2228,0.2398,0.1983,0.2164,0.2009,0.1921,0.1937,0.2243,0.1951,0.2292,0.1916,0.1853,0.2243,0.…
s378,0.1308,0.1237,0.3132,0.2100,0.2323,0.1190,0.1697,0.1831,0.1806,0.2632,0.2210,0.1739,0.1714,0.1554,0.1741,0.1652,0.1713,0.1722,0.1042,0.1153,0.1352,0.1773,0.1749,0.1654,0.1199,0.1176,0.1010,0.1020,0.1067,0.1078,0.1062,0.0936,0.1019,0.1128,0.1199,0.1154,0.1053,0.1136,0.1123,0.0934,0.1145,0.1045,0.0896,0.2978,0.3368,0.1863,0.2903,0.1961,0.1798,0.1003,0.3047,0.1822,0.3154,0.1862,0.1747,0.3067,0.…
s379,0.1563,0.1493,0.3260,0.2280,0.2498,0.1495,0.1964,0.2056,0.2056,0.2803,0.2429,0.2006,0.1983,0.1850,0.1997,0.1881,0.1951,0.1943,0.1332,0.1426,0.1573,0.1967,0.1984,0.1898,0.1458,0.1410,0.1288,0.1284,0.1376,0.1300,0.1305,0.1244,0.1265,0.1403,0.1482,0.1424,0.1285,0.1418,0.1395,0.1174,0.1417,0.1313,0.1178,0.3104,0.3475,0.2082,0.3049,0.2203,0.2018,0.1301,0.3155,0.2041,0.3276,0.2067,0.2013,0.3196,0.…
s38,0.2592,0.2718,0.1156,0.1729,0.1690,0.2562,0.2256,0.2287,0.2274,0.1730,0.1994,0.2375,0.2271,0.1987,0.2169,0.2231,0.2264,0.2298,0.2896,0.2697,0.1886,0.2248,0.2178,0.2255,0.2871,0.2636,0.2785,0.3004,0.2923,0.2882,0.3051,0.2995,0.2896,0.2848,0.2651,0.2866,0.2893,0.2886,0.2811,0.2947,0.2827,0.2959,0.2938,0.1348,0.1283,0.2117,0.1314,0.1998,0.1975,0.2945,0.1275,0.2090,0.1360,0.1884,0.1899,0.1352,0.2…
s380,0.1551,0.1453,0.3275,0.2282,0.2480,0.1451,0.1934,0.2015,0.2019,0.2773,0.2391,0.1946,0.1957,0.1819,0.1947,0.1853,0.1883,0.1890,0.1261,0.1390,0.1537,0.1949,0.1927,0.1857,0.1419,0.1392,0.1260,0.1239,0.1327,0.1274,0.1240,0.1147,0.1210,0.1368,0.1423,0.1400,0.1268,0.1407,0.1397,0.1131,0.1388,0.1272,0.1087,0.3119,0.3487,0.2035,0.3065,0.2184,0.2009,0.1247,0.3162,0.2020,0.3281,0.2063,0.1976,0.3204,0.…
s381,0.1497,0.1449,0.3235,0.2252,0.2451,0.1421,0.1879,0.1961,0.1953,0.2754,0.2372,0.1925,0.1897,0.1742,0.1907,0.1837,0.1882,0.1897,0.1254,0.1353,0.1527,0.1954,0.1931,0.1836,0.1417,0.1372,0.1204,0.1261,0.1315,0.1264,0.1259,0.1156,0.1216,0.1314,0.1421,0.1349,0.1253,0.1337,0.1308,0.1101,0.1344,0.1249,0.1090,0.3073,0.3427,0.2014,0.3015,0.2152,0.2007,0.1257,0.3133,0.1993,0.3228,0.2009,0.1959,0.3160,0.…
s382,0.1534,0.1475,0.3193,0.2240,0.2462,0.1440,0.1923,0.2077,0.1962,0.2778,0.2385,0.1986,0.1899,0.1760,0.1938,0.1842,0.1967,0.1931,0.1307,0.1414,0.1603,0.1982,0.1948,0.1900,0.1480,0.1399,0.1241,0.1245,0.1376,0.1299,0.1261,0.1192,0.1274,0.1357,0.1456,0.1392,0.1263,0.1359,0.1322,0.1205,0.1359,0.1339,0.1136,0.3046,0.3414,0.2039,0.2983,0.2171,0.1977,0.1296,0.3099,0.1989,0.3191,0.2012,0.1941,0.3133,0.…
s383,0.1401,0.1337,0.3048,0.2149,0.2329,0.1328,0.1833,0.2018,0.1888,0.2644,0.2246,0.1913,0.1804,0.1664,0.1827,0.1767,0.1876,0.1862,0.1231,0.1399,0.1502,0.1883,0.1851,0.1798,0.1381,0.1264,0.1178,0.1257,0.1290,0.1277,0.1274,0.1171,0.1223,0.1279,0.1346,0.1312,0.1206,0.1287,0.1267,0.1144,0.1309,0.1283,0.1142,0.2899,0.3264,0.1936,0.2845,0.2055,0.1910,0.1263,0.2975,0.1906,0.3067,0.1948,0.1829,0.2979,0.…
s384,0.1427,0.1425,0.3066,0.2144,0.2360,0.1363,0.1835,0.2051,0.1898,0.2665,0.2317,0.1952,0.1836,0.1678,0.1871,0.1829,0.1912,0.1913,0.1269,0.1392,0.1571,0.1956,0.1912,0.1844,0.1449,0.1292,0.1202,0.1320,0.1341,0.1330,0.1352,0.1245,0.1261,0.1299,0.1391,0.1346,0.1260,0.1300,0.1318,0.1176,0.1351,0.1333,0.1157,0.2950,0.3283,0.1970,0.2880,0.2075,0.1923,0.1275,0.2985,0.1940,0.3087,0.1946,0.1840,0.3007,0.…
s385,0.1699,0.1699,0.2852,0.2203,0.2347,0.1649,0.1892,0.1924,0.1946,0.2336,0.2155,0.1923,0.1920,0.1742,0.1920,0.1817,0.1846,0.1899,0.1576,0.1599,0.1457,0.1879,0.1894,0.1818,0.1657,0.1567,0.1525,0.1553,0.1628,0.1565,0.1571,0.1465,0.1551,0.1636,0.1610,0.1657,0.1537,0.1603,0.1618,0.1461,0.1596,0.1593,0.1427,0.2767,0.3052,0.2076,0.2719,0.2144,0.1987,0.1576,0.2827,0.2038,0.2890,0.2016,0.1971,0.2790,0.…
s386,0.1545,0.1466,0.3253,0.2295,0.2474,0.1460,0.1909,0.2029,0.1985,0.2759,0.2362,0.1946,0.1931,0.1776,0.1917,0.1819,0.1881,0.1911,0.1276,0.1389,0.1514,0.1928,0.1931,0.1835,0.1428,0.1398,0.1237,0.1226,0.1330,0.1289,0.1259,0.1156,0.1215,0.1335,0.1436,0.1374,0.1251,0.1356,0.1341,0.1118,0.1344,0.1249,0.1127,0.3120,0.3474,0.2036,0.3041,0.2164,0.2012,0.1252,0.3148,0.2008,0.3264,0.2030,0.1958,0.3181,0.…
s387,0.1537,0.1489,0.3257,0.2292,0.2477,0.1472,0.1903,0.2000,0.1990,0.2761,0.2389,0.1946,0.1916,0.1789,0.1949,0.1823,0.1891,0.1933,0.1288,0.1391,0.1536,0.1959,0.1936,0.1861,0.1432,0.1391,0.1259,0.1235,0.1365,0.1270,0.1246,0.1197,0.1266,0.1368,0.1440,0.1423,0.1262,0.1391,0.1385,0.1149,0.1397,0.1295,0.1132,0.3093,0.3449,0.2026,0.3042,0.2178,0.2000,0.1271,0.3161,0.2026,0.3246,0.2033,0.1968,0.3162,0.…
s388,0.1463,0.1420,0.3147,0.2185,0.2409,0.1378,0.1733,0.2020,0.1809,0.2696,0.2317,0.1929,0.1760,0.1612,0.1753,0.1733,0.1897,0.1888,0.1302,0.1113,0.1550,0.1969,0.1888,0.1799,0.1425,0.1308,0.1000,0.1291,0.1339,0.1266,0.1318,0.1206,0.1133,0.1114,0.1407,0.1351,0.1236,0.1307,0.1308,0.1122,0.1330,0.1244,0.1132,0.2995,0.3357,0.1980,0.2942,0.2088,0.1954,0.1269,0.3043,0.1937,0.3152,0.1966,0.1904,0.3084,0.…
s389,0.1559,0.1490,0.3259,0.2344,0.2491,0.1485,0.1903,0.2025,0.1981,0.2793,0.2383,0.1921,0.1954,0.1772,0.1961,0.1868,0.1904,0.1940,0.1270,0.1418,0.1534,0.1960,0.1930,0.1877,0.1453,0.1422,0.1264,0.1247,0.1322,0.1288,0.1252,0.1156,0.1263,0.1363,0.1444,0.1408,0.1276,0.1377,0.1360,0.1178,0.1392,0.1280,0.1146,0.3117,0.3475,0.2048,0.3050,0.2199,0.2003,0.1269,0.3173,0.2034,0.3257,0.2024,0.1986,0.3184,0.…
s39,0.1616,0.1513,0.3317,0.2317,0.2544,0.1510,0.1993,0.2062,0.2035,0.2839,0.2439,0.2007,0.1991,0.1849,0.1988,0.1909,0.1963,0.1985,0.1340,0.1419,0.1615,0.2022,0.1993,0.1909,0.1486,0.1464,0.1318,0.1296,0.1392,0.1324,0.1347,0.1221,0.1301,0.1423,0.1505,0.1463,0.1340,0.1449,0.1407,0.1179,0.1443,0.1332,0.1190,0.3158,0.3520,0.2108,0.3106,0.2243,0.2062,0.1288,0.3249,0.2049,0.3312,0.2110,0.2043,0.3241,0.2…
s390,0.1822,0.1890,0.0973,0.1204,0.1301,0.1755,0.1682,0.1689,0.1645,0.1388,0.1539,0.1755,0.1629,0.1457,0.1642,0.1607,0.1704,0.1600,0.2154,0.1842,0.1353,0.1622,0.1607,0.1589,0.2119,0.1630,0.1974,0.2194,0.2122,0.1950,0.2274,0.2204,0.2143,0.2035,0.1929,0.2084,0.2121,0.1906,0.2000,0.2184,0.2083,0.2125,0.2122,0.0958,0.0920,0.1438,0.0983,0.1350,0.1358,0.2096,0.0945,0.1369,0.0981,0.1333,0.1304,0.0979,0.…
s391,0.1523,0.1457,0.3196,0.2225,0.2447,0.1437,0.1896,0.2033,0.1959,0.2754,0.2361,0.1959,0.1916,0.1759,0.1903,0.1821,0.1899,0.1944,0.1258,0.1386,0.1555,0.1952,0.1920,0.1880,0.1423,0.1334,0.1233,0.1266,0.1335,0.1305,0.1264,0.1182,0.1246,0.1344,0.1438,0.1373,0.1259,0.1341,0.1336,0.1126,0.1345,0.1289,0.1127,0.3040,0.3408,0.1985,0.2972,0.2142,0.1968,0.1269,0.3092,0.1986,0.3196,0.2004,0.1937,0.3118,0.…
s392,0.2935,0.3061,0.0998,0.1778,0.1725,0.2872,0.2430,0.2409,0.2458,0.1755,0.2096,0.2564,0.2465,0.2174,0.2376,0.2436,0.2452,0.2436,0.3281,0.3002,0.2042,0.2440,0.2336,0.2421,0.3229,0.3028,0.3167,0.3402,0.3289,0.3278,0.3469,0.3413,0.3290,0.3217,0.3006,0.3216,0.3252,0.3262,0.3121,0.3353,0.3190,0.3349,0.3345,0.1000,0.0850,0.2138,0.1006,0.1969,0.1975,0.3352,0.0923,0.2076,0.1023,0.1847,0.1901,0.1015,0.…
s393,0.1660,0.1643,0.2844,0.2176,0.2322,0.1609,0.1847,0.1966,0.1899,0.2480,0.2146,0.1916,0.1861,0.1693,0.1830,0.1821,0.1869,0.1870,0.1590,0.1572,0.1497,0.1865,0.1804,0.1823,0.1678,0.1580,0.1519,0.1555,0.1606,0.1552,0.1592,0.1498,0.1537,0.1595,0.1663,0.1627,0.1530,0.1613,0.1556,0.1443,0.1622,0.1574,0.1417,0.2724,0.3027,0.2016,0.2693,0.2116,0.1976,0.1552,0.2752,0.2007,0.2840,0.1995,0.1957,0.2812,0.…
s394,0.2686,0.2826,0.1415,0.1916,0.1897,0.2622,0.1913,0.1877,0.1935,0.1125,0.1523,0.2063,0.1976,0.1600,0.1882,0.1929,0.1902,0.1929,0.3020,0.2613,0.1399,0.1918,0.1773,0.1856,0.2989,0.2745,0.2880,0.3124,0.3001,0.3017,0.3181,0.3097,0.2989,0.2927,0.2746,0.2951,0.2974,0.2972,0.2869,0.3039,0.2922,0.3084,0.3032,0.1501,0.1447,0.2266,0.1452,0.2139,0.2102,0.3052,0.1453,0.2210,0.1503,0.2023,0.2021,0.1455,0.…
s395,0.1550,0.1443,0.3252,0.2271,0.2478,0.1431,0.1919,0.2001,0.1976,0.2776,0.2375,0.1941,0.1901,0.1766,0.1953,0.1871,0.1924,0.1915,0.1277,0.1405,0.1543,0.1939,0.1926,0.1821,0.1423,0.1392,0.1232,0.1213,0.1321,0.1281,0.1233,0.1161,0.1241,0.1343,0.1432,0.1394,0.1248,0.1412,0.1337,0.1124,0.1381,0.1273,0.1106,0.3096,0.3455,0.2046,0.3034,0.2179,0.1999,0.1268,0.3167,0.2026,0.3243,0.2040,0.1980,0.3171,0.…
s396,0.2718,0.2838,0.1431,0.1963,0.1955,0.2652,0.1975,0.1870,0.1980,0.1129,0.1495,0.2081,0.1977,0.1607,0.1906,0.1938,0.1946,0.1965,0.3044,0.2632,0.1410,0.1953,0.1816,0.1876,0.2990,0.2727,0.2893,0.3134,0.3027,0.3021,0.3184,0.3116,0.2993,0.2951,0.2768,0.2971,0.3004,0.2985,0.2898,0.3062,0.2935,0.3105,0.3066,0.1476,0.1451,0.2269,0.1482,0.2152,0.2114,0.3073,0.1459,0.2219,0.1499,0.2047,0.2037,0.1459,0.…
s397,0.2515,0.2659,0.1394,0.1792,0.1926,0.2438,0.1833,0.1784,0.1871,0.1120,0.1425,0.1950,0.1906,0.1543,0.1793,0.1855,0.1848,0.1861,0.2836,0.2443,0.1315,0.1870,0.1696,0.1758,0.2860,0.2567,0.2710,0.2946,0.2863,0.2824,0.2995,0.2904,0.2834,0.2769,0.2593,0.2794,0.2799,0.2791,0.2745,0.2864,0.2765,0.2907,0.2856,0.1442,0.1426,0.2152,0.1401,0.2038,0.2024,0.2883,0.1428,0.2078,0.1445,0.1955,0.1903,0.1406,0.…
s398,0.1853,0.1891,0.2351,0.1928,0.2102,0.1741,0.1743,0.1794,0.1800,0.1921,0.1846,0.1821,0.1799,0.1573,0.1741,0.1712,0.1734,0.1758,0.1887,0.1778,0.1349,0.1790,0.1671,0.1724,0.1945,0.1691,0.1776,0.1884,0.1892,0.1805,0.1948,0.1847,0.1820,0.1853,0.1854,0.1926,0.1858,0.1796,0.1827,0.1790,0.1910,0.1897,0.1757,0.2279,0.2501,0.1992,0.2218,0.2069,0.1911,0.1862,0.2325,0.1966,0.2365,0.1904,0.1884,0.2314,0.…
s399,0.1571,0.1483,0.3239,0.2257,0.2476,0.1472,0.1938,0.2026,0.2020,0.2761,0.2369,0.1960,0.1950,0.1802,0.1952,0.1873,0.1936,0.1960,0.1312,0.1431,0.1569,0.1969,0.1943,0.1899,0.1450,0.1412,0.1292,0.1270,0.1390,0.1316,0.1300,0.1222,0.1255,0.1396,0.1483,0.1444,0.1336,0.1402,0.1408,0.1179,0.1412,0.1322,0.1154,0.3093,0.3437,0.2070,0.3055,0.2203,0.2017,0.1303,0.3134,0.2048,0.3238,0.2063,0.2007,0.3172,0.…
s40,0.1426,0.1356,0.3156,0.2164,0.2371,0.1345,0.1711,0.1928,0.1782,0.2687,0.2273,0.1836,0.1740,0.1569,0.1751,0.1707,0.1822,0.1806,0.1175,0.1215,0.1441,0.1850,0.1832,0.1720,0.1345,0.1283,0.1011,0.1153,0.1215,0.1148,0.1190,0.1095,0.1093,0.1116,0.1327,0.1290,0.1190,0.1291,0.1243,0.1040,0.1274,0.1171,0.1043,0.2988,0.3367,0.1942,0.2931,0.2060,0.1870,0.1159,0.3056,0.1893,0.3144,0.1945,0.1859,0.3073,0.1…
s400,0.1375,0.1373,0.2970,0.2093,0.2295,0.1297,0.1777,0.1974,0.1840,0.2585,0.2215,0.1916,0.1810,0.1655,0.1800,0.1779,0.1876,0.1861,0.1219,0.1364,0.1525,0.1921,0.1882,0.1811,0.1399,0.1259,0.1177,0.1292,0.1326,0.1273,0.1298,0.1216,0.1231,0.1274,0.1334,0.1269,0.1215,0.1275,0.1222,0.1147,0.1239,0.1296,0.1139,0.2850,0.3171,0.1922,0.2781,0.1999,0.1872,0.1245,0.2889,0.1879,0.2994,0.1893,0.1813,0.2893,0.…
s401,0.2108,0.2160,0.1981,0.1926,0.2037,0.2046,0.1808,0.1843,0.1819,0.1534,0.1626,0.1874,0.1843,0.1558,0.1750,0.1748,0.1750,0.1712,0.2279,0.2061,0.1219,0.1718,0.1631,0.1648,0.2327,0.1981,0.2150,0.2298,0.2272,0.2162,0.2350,0.2272,0.2226,0.2239,0.2148,0.2259,0.2230,0.2138,0.2211,0.2205,0.2248,0.2323,0.2204,0.1916,0.2079,0.2058,0.1903,0.2044,0.1973,0.2306,0.1956,0.2012,0.2020,0.1923,0.1901,0.1948,0.…
s402,0.1526,0.1426,0.3137,0.2203,0.2398,0.1410,0.1850,0.1973,0.1929,0.2668,0.2286,0.1881,0.1870,0.1697,0.1890,0.1785,0.1873,0.1876,0.1277,0.1365,0.1477,0.1891,0.1856,0.1812,0.1452,0.1335,0.1204,0.1239,0.1333,0.1248,0.1252,0.1176,0.1227,0.1347,0.1428,0.1402,0.1281,0.1360,0.1346,0.1165,0.1371,0.1280,0.1129,0.3007,0.3359,0.1989,0.2938,0.2125,0.1941,0.1270,0.3042,0.1968,0.3156,0.1997,0.1899,0.3073,0.…
s403,0.1483,0.1427,0.3138,0.2188,0.2406,0.1401,0.1851,0.2016,0.1944,0.2722,0.2331,0.1980,0.1881,0.1740,0.1889,0.1840,0.1911,0.1915,0.1310,0.1426,0.1543,0.1965,0.1935,0.1836,0.1466,0.1303,0.1229,0.1302,0.1372,0.1331,0.1340,0.1234,0.1282,0.1369,0.1472,0.1357,0.1231,0.1323,0.1342,0.1199,0.1342,0.1310,0.1170,0.2993,0.3350,0.2013,0.2950,0.2085,0.1971,0.1301,0.3059,0.1990,0.3175,0.1993,0.1935,0.3074,0.…
s404,0.1774,0.1708,0.2709,0.2058,0.2180,0.1669,0.1798,0.1893,0.1850,0.2179,0.2066,0.1859,0.1823,0.1674,0.1815,0.1745,0.1774,0.1887,0.1650,0.1631,0.1420,0.1854,0.1775,0.1759,0.1737,0.1582,0.1567,0.1588,0.1654,0.1625,0.1625,0.1522,0.1587,0.1665,0.1694,0.1722,0.1635,0.1667,0.1674,0.1504,0.1691,0.1654,0.1529,0.2618,0.2843,0.2035,0.2543,0.2077,0.1941,0.1626,0.2633,0.1952,0.2717,0.1951,0.1892,0.2634,0.…
s406,0.1889,0.1862,0.2309,0.1968,0.2063,0.1782,0.1746,0.1817,0.1843,0.1852,0.1802,0.1841,0.1809,0.1565,0.1764,0.1729,0.1745,0.1759,0.1912,0.1827,0.1331,0.1769,0.1648,0.1643,0.1981,0.1707,0.1815,0.1923,0.1960,0.1852,0.1936,0.1867,0.1869,0.1928,0.1873,0.1952,0.1879,0.1853,0.1873,0.1800,0.1913,0.1934,0.1827,0.2222,0.2415,0.1990,0.2152,0.2017,0.1914,0.1917,0.2260,0.1929,0.2326,0.1899,0.1850,0.2258,0.…
s407,0.1447,0.1433,0.3033,0.2088,0.2335,0.1365,0.1806,0.2028,0.1900,0.2637,0.2309,0.1956,0.1805,0.1664,0.1824,0.1800,0.1903,0.1879,0.1270,0.1370,0.1537,0.1924,0.1912,0.1807,0.1463,0.1270,0.1169,0.1322,0.1366,0.1319,0.1324,0.1234,0.1226,0.1311,0.1389,0.1337,0.1233,0.1263,0.1334,0.1161,0.1297,0.1295,0.1133,0.2915,0.3261,0.1960,0.2847,0.2037,0.1919,0.1284,0.2956,0.1930,0.3042,0.1922,0.1836,0.2977,0.…
s409,0.1962,0.1987,0.2026,0.1816,0.1957,0.1856,0.1966,0.2033,0.2030,0.2192,0.2112,0.2066,0.1970,0.1786,0.1972,0.1923,0.1978,0.1992,0.1986,0.1930,0.1597,0.2009,0.1946,0.1952,0.2049,0.1777,0.1910,0.2011,0.2018,0.1972,0.2049,0.1970,0.1961,0.2024,0.1968,0.2016,0.1994,0.1958,0.1972,0.1939,0.2040,0.2065,0.1905,0.2073,0.2233,0.1986,0.2068,0.1976,0.1890,0.1990,0.2074,0.1914,0.2167,0.1840,0.1820,0.2124,0.…
s41,0.1465,0.1352,0.3261,0.2298,0.2444,0.1376,0.1849,0.1939,0.1907,0.2735,0.2299,0.1876,0.1865,0.1713,0.1848,0.1759,0.1807,0.1837,0.1176,0.1291,0.1463,0.1879,0.1839,0.1752,0.1298,0.1319,0.1155,0.1141,0.1213,0.1194,0.1146,0.1063,0.1159,0.1265,0.1330,0.1300,0.1184,0.1325,0.1258,0.1043,0.1290,0.1181,0.1024,0.3104,0.3472,0.1991,0.3032,0.2111,0.1933,0.1140,0.3155,0.1953,0.3243,0.1998,0.1914,0.3179,0.2…
s410,0.1392,0.1399,0.3029,0.2086,0.2314,0.1315,0.1798,0.1996,0.1886,0.2645,0.2279,0.1929,0.1803,0.1653,0.1797,0.1787,0.1912,0.1882,0.1219,0.1355,0.1502,0.1908,0.1907,0.1801,0.1428,0.1281,0.1165,0.1282,0.1302,0.1270,0.1325,0.1210,0.1213,0.1257,0.1370,0.1274,0.1198,0.1264,0.1247,0.1142,0.1250,0.1253,0.1112,0.2886,0.3224,0.1922,0.2828,0.2007,0.1852,0.1246,0.2956,0.1901,0.3027,0.1909,0.1820,0.2965,0.…
s411,0.1544,0.1470,0.3235,0.2265,0.2463,0.1452,0.1923,0.2009,0.1974,0.2757,0.2353,0.1977,0.1938,0.1778,0.1951,0.1900,0.1891,0.1917,0.1324,0.1421,0.1598,0.2001,0.1941,0.1873,0.1466,0.1369,0.1285,0.1275,0.1395,0.1329,0.1284,0.1207,0.1280,0.1384,0.1492,0.1410,0.1270,0.1358,0.1376,0.1189,0.1397,0.1321,0.1151,0.3083,0.3441,0.2037,0.3030,0.2196,0.2032,0.1339,0.3128,0.2028,0.3239,0.2048,0.1991,0.3158,0.…
s413,0.1455,0.1426,0.3027,0.2091,0.2368,0.1348,0.1642,0.2023,0.1746,0.2633,0.2284,0.1933,0.1695,0.1464,0.1675,0.1721,0.1929,0.1895,0.1332,0.1224,0.1524,0.1936,0.1890,0.1773,0.1436,0.1300,0.0888,0.1332,0.1384,0.1250,0.1355,0.1271,0.1068,0.1011,0.1426,0.1383,0.1271,0.1354,0.1338,0.1195,0.1370,0.1344,0.1188,0.2906,0.3233,0.1985,0.2854,0.2071,0.1937,0.1329,0.2906,0.1923,0.3036,0.1941,0.1881,0.2977,0.…
s414,0.1435,0.1427,0.3034,0.2061,0.2350,0.1367,0.1781,0.2030,0.1842,0.2625,0.2305,0.1917,0.1833,0.1678,0.1826,0.1765,0.1921,0.1888,0.1283,0.1393,0.1549,0.1954,0.1923,0.1830,0.1471,0.1278,0.1199,0.1340,0.1358,0.1326,0.1347,0.1255,0.1267,0.1337,0.1385,0.1330,0.1234,0.1244,0.1296,0.1196,0.1312,0.1310,0.1158,0.2884,0.3233,0.1966,0.2843,0.2034,0.1916,0.1338,0.2916,0.1886,0.3046,0.1916,0.1828,0.2979,0.…
s415,0.1971,0.2017,0.2104,0.1851,0.2027,0.1901,0.1700,0.1735,0.1784,0.1678,0.1685,0.1789,0.1741,0.1488,0.1677,0.1683,0.1727,0.1741,0.2073,0.1959,0.1285,0.1729,0.1648,0.1665,0.2137,0.1792,0.1965,0.2126,0.2101,0.1992,0.2191,0.2083,0.2028,0.2039,0.2015,0.2083,0.2058,0.1990,0.2043,0.2034,0.2070,0.2120,0.2025,0.2109,0.2201,0.1995,0.1994,0.2016,0.1905,0.2101,0.2086,0.1957,0.2146,0.1861,0.1842,0.2097,0.…
s416,0.1494,0.1451,0.3159,0.2198,0.2442,0.1420,0.1881,0.2033,0.1966,0.2730,0.2353,0.2012,0.1894,0.1779,0.1926,0.1872,0.1924,0.1948,0.1326,0.1472,0.1567,0.1980,0.1966,0.1869,0.1496,0.1325,0.1245,0.1322,0.1378,0.1357,0.1364,0.1256,0.1305,0.1367,0.1482,0.1379,0.1246,0.1373,0.1365,0.1210,0.1363,0.1343,0.1202,0.3027,0.3369,0.2042,0.2978,0.2131,0.1974,0.1340,0.3078,0.2006,0.3181,0.2027,0.1964,0.3102,0.…
s418,0.1539,0.1448,0.3224,0.2200,0.2455,0.1442,0.1891,0.2022,0.1974,0.2754,0.2352,0.1956,0.1915,0.1784,0.1917,0.1823,0.1928,0.1884,0.1286,0.1370,0.1564,0.1974,0.1919,0.1862,0.1445,0.1326,0.1251,0.1222,0.1365,0.1282,0.1269,0.1181,0.1254,0.1354,0.1448,0.1439,0.1273,0.1363,0.1368,0.1163,0.1399,0.1309,0.1144,0.3054,0.3425,0.2020,0.3002,0.2159,0.1989,0.1251,0.3107,0.2008,0.3222,0.2012,0.1985,0.3147,0.…
s419,0.1839,0.1829,0.2261,0.1897,0.2061,0.1744,0.1730,0.1776,0.1807,0.1875,0.1816,0.1826,0.1770,0.1547,0.1728,0.1708,0.1738,0.1751,0.1852,0.1807,0.1317,0.1779,0.1655,0.1697,0.1925,0.1676,0.1778,0.1859,0.1915,0.1792,0.1933,0.1846,0.1819,0.1863,0.1824,0.1934,0.1852,0.1805,0.1838,0.1795,0.1883,0.1898,0.1796,0.2206,0.2404,0.1947,0.2156,0.2008,0.1871,0.1867,0.2223,0.1919,0.2310,0.1851,0.1846,0.2240,0.…
s42,0.1356,0.1298,0.3076,0.2117,0.2312,0.1269,0.1617,0.1917,0.1672,0.2641,0.2237,0.1816,0.1622,0.1468,0.1635,0.1628,0.1795,0.1775,0.1151,0.1162,0.1408,0.1833,0.1793,0.1686,0.1306,0.1219,0.0869,0.1146,0.1240,0.1118,0.1162,0.1082,0.1016,0.0968,0.1265,0.1240,0.1144,0.1255,0.1203,0.1028,0.1219,0.1130,0.1007,0.2920,0.3284,0.1890,0.2851,0.1993,0.1821,0.1126,0.2970,0.1845,0.3053,0.1878,0.1791,0.2996,0.1…
s420,0.1675,0.1602,0.2959,0.2174,0.2377,0.1573,0.1925,0.2018,0.1992,0.2610,0.2269,0.1985,0.1918,0.1765,0.1913,0.1863,0.1895,0.1879,0.1498,0.1555,0.1494,0.1927,0.1884,0.1867,0.1625,0.1508,0.1452,0.1439,0.1559,0.1458,0.1460,0.1400,0.1444,0.1548,0.1627,0.1607,0.1483,0.1518,0.1573,0.1369,0.1591,0.1510,0.1375,0.2834,0.3120,0.2027,0.2760,0.2156,0.1945,0.1466,0.2858,0.2028,0.2949,0.2014,0.1949,0.2918,0.…
s421,0.2608,0.2730,0.0960,0.1587,0.1605,0.2524,0.2178,0.2202,0.2231,0.1648,0.1937,0.2361,0.2240,0.1961,0.2139,0.2224,0.2215,0.2197,0.2986,0.2779,0.1824,0.2220,0.2132,0.2183,0.2941,0.2536,0.2844,0.3118,0.2998,0.2907,0.3156,0.3092,0.2967,0.2912,0.2693,0.2927,0.2953,0.2813,0.2825,0.3042,0.2893,0.3061,0.3034,0.0964,0.0874,0.1981,0.0957,0.1823,0.1798,0.3041,0.0952,0.1891,0.0971,0.1694,0.1717,0.0943,0.…
s422,0.1426,0.1412,0.3026,0.2107,0.2351,0.1351,0.1614,0.2010,0.1686,0.2626,0.2285,0.1914,0.1640,0.1436,0.1645,0.1687,0.1900,0.1858,0.1309,0.1216,0.1531,0.1924,0.1873,0.1767,0.1413,0.1260,0.0850,0.1298,0.1385,0.1251,0.1336,0.1214,0.1104,0.0982,0.1380,0.1338,0.1241,0.1326,0.1313,0.1165,0.1339,0.1291,0.1143,0.2896,0.3229,0.1965,0.2829,0.2049,0.1915,0.1309,0.2945,0.1908,0.3040,0.1933,0.1860,0.2965,0.…
s423,0.2717,0.2876,0.0814,0.1583,0.1570,0.2660,0.2290,0.2287,0.2321,0.1686,0.2018,0.2440,0.2337,0.2033,0.2260,0.2308,0.2327,0.2285,0.3119,0.2882,0.1929,0.2334,0.2230,0.2284,0.3057,0.2742,0.2974,0.3265,0.3131,0.3059,0.3307,0.3241,0.3108,0.3043,0.2826,0.3051,0.3084,0.2979,0.2971,0.3169,0.3030,0.3193,0.3173,0.1034,0.0926,0.2112,0.1038,0.1936,0.1926,0.3183,0.1031,0.1985,0.1038,0.1824,0.1836,0.1019,0.…
s424,0.2147,0.2189,0.1855,0.1827,0.1922,0.2059,0.1760,0.1769,0.1780,0.1456,0.1633,0.1827,0.1743,0.1482,0.1720,0.1713,0.1723,0.1666,0.2333,0.2099,0.1192,0.1646,0.1567,0.1586,0.2342,0.1976,0.2205,0.2403,0.2303,0.2230,0.2449,0.2341,0.2280,0.2298,0.2172,0.2305,0.2286,0.2175,0.2234,0.2290,0.2301,0.2378,0.2278,0.1861,0.1968,0.2044,0.1834,0.1992,0.1909,0.2324,0.1821,0.1967,0.1927,0.1904,0.1878,0.1876,0.…
s425,0.1508,0.1419,0.3220,0.2227,0.2434,0.1418,0.1865,0.1943,0.1941,0.2723,0.2309,0.1881,0.1867,0.1729,0.1893,0.1804,0.1866,0.1882,0.1295,0.1343,0.1491,0.1906,0.1902,0.1814,0.1412,0.1338,0.1212,0.1226,0.1341,0.1257,0.1240,0.1159,0.1213,0.1334,0.1439,0.1385,0.1284,0.1355,0.1349,0.1143,0.1376,0.1273,0.1132,0.3044,0.3412,0.2017,0.2993,0.2128,0.1960,0.1243,0.3114,0.1983,0.3202,0.2019,0.1949,0.3124,0.…
s426,0.1895,0.1859,0.2280,0.1903,0.2059,0.1779,0.1770,0.1813,0.1844,0.1841,0.1836,0.1850,0.1824,0.1590,0.1778,0.1723,0.1729,0.1768,0.1901,0.1847,0.1347,0.1784,0.1736,0.1711,0.1946,0.1702,0.1820,0.1899,0.1911,0.1828,0.1936,0.1841,0.1842,0.1922,0.1883,0.1940,0.1878,0.1846,0.1906,0.1811,0.1916,0.1925,0.1807,0.2240,0.2441,0.1981,0.2188,0.2016,0.1919,0.1861,0.2267,0.1930,0.2335,0.1924,0.1878,0.2276,0.…
s427,0.1597,0.1536,0.3053,0.2160,0.2361,0.1541,0.1885,0.1988,0.1954,0.2630,0.2254,0.1916,0.1881,0.1730,0.1908,0.1796,0.1911,0.1887,0.1410,0.1492,0.1502,0.1890,0.1871,0.1823,0.1530,0.1423,0.1352,0.1344,0.1442,0.1371,0.1383,0.1312,0.1347,0.1455,0.1531,0.1553,0.1381,0.1470,0.1469,0.1279,0.1486,0.1407,0.1241,0.2900,0.3243,0.2020,0.2865,0.2176,0.2003,0.1394,0.2950,0.2013,0.3049,0.2017,0.1947,0.2977,0.…
s428,0.1532,0.1445,0.3138,0.2206,0.2400,0.1401,0.1862,0.2009,0.1954,0.2703,0.2325,0.1952,0.1872,0.1723,0.1874,0.1826,0.1915,0.1919,0.1278,0.1370,0.1538,0.1948,0.1931,0.1849,0.1439,0.1340,0.1208,0.1231,0.1373,0.1276,0.1274,0.1207,0.1236,0.1352,0.1467,0.1399,0.1256,0.1327,0.1316,0.1171,0.1383,0.1330,0.1132,0.3012,0.3341,0.1998,0.2933,0.2160,0.1953,0.1297,0.3038,0.1994,0.3157,0.1971,0.1937,0.3077,0.…
s43,0.1495,0.1407,0.3218,0.2259,0.2486,0.1398,0.1851,0.2016,0.1917,0.2752,0.2363,0.1916,0.1867,0.1714,0.1859,0.1794,0.1903,0.1904,0.1268,0.1303,0.1529,0.1942,0.1887,0.1826,0.1436,0.1344,0.1136,0.1233,0.1314,0.1220,0.1246,0.1161,0.1187,0.1254,0.1406,0.1376,0.1260,0.1339,0.1320,0.1145,0.1369,0.1250,0.1100,0.3073,0.3431,0.2002,0.2998,0.2139,0.1953,0.1224,0.3131,0.1983,0.3210,0.2004,0.1946,0.3151,0.2…
s430,0.1575,0.1476,0.3200,0.2214,0.2456,0.1475,0.1910,0.2029,0.1993,0.2721,0.2348,0.1931,0.1913,0.1774,0.1939,0.1838,0.1897,0.1944,0.1347,0.1430,0.1559,0.1931,0.1937,0.1862,0.1478,0.1376,0.1284,0.1237,0.1365,0.1276,0.1277,0.1213,0.1268,0.1384,0.1479,0.1420,0.1283,0.1401,0.1403,0.1187,0.1391,0.1330,0.1134,0.3044,0.3415,0.2059,0.3014,0.2194,0.2016,0.1282,0.3092,0.2004,0.3193,0.2024,0.1986,0.3153,0.…
s431,0.1726,0.1695,0.2566,0.1998,0.2192,0.1575,0.1750,0.1875,0.1817,0.2149,0.1946,0.1815,0.1790,0.1593,0.1761,0.1711,0.1777,0.1786,0.1674,0.1674,0.1404,0.1743,0.1727,0.1684,0.1756,0.1515,0.1598,0.1665,0.1706,0.1598,0.1696,0.1631,0.1652,0.1700,0.1707,0.1712,0.1657,0.1623,0.1682,0.1560,0.1689,0.1702,0.1560,0.2484,0.2765,0.1928,0.2376,0.2035,0.1902,0.1653,0.2518,0.1901,0.2579,0.1894,0.1838,0.2508,0.…
s432,0.1883,0.1865,0.2284,0.1871,0.2117,0.1800,0.1719,0.1758,0.1762,0.1819,0.1763,0.1770,0.1749,0.1519,0.1731,0.1664,0.1694,0.1702,0.1920,0.1756,0.1288,0.1732,0.1680,0.1621,0.1974,0.1682,0.1816,0.1956,0.1919,0.1807,0.2003,0.1899,0.1881,0.1909,0.1884,0.1920,0.1890,0.1791,0.1893,0.1832,0.1909,0.1918,0.1799,0.2199,0.2453,0.1961,0.2149,0.1982,0.1934,0.1931,0.2243,0.1917,0.2310,0.1904,0.1872,0.2242,0.…
s433,0.1893,0.1890,0.2327,0.1907,0.2233,0.1787,0.1724,0.1748,0.1771,0.1795,0.1717,0.1783,0.1787,0.1482,0.1727,0.1693,0.1731,0.1631,0.1958,0.1728,0.1240,0.1749,0.1683,0.1641,0.1934,0.1757,0.1868,0.1958,0.1945,0.1851,0.2023,0.1926,0.1909,0.1925,0.1914,0.2011,0.1899,0.1909,0.1941,0.1871,0.1955,0.1960,0.1869,0.2185,0.2455,0.2012,0.2171,0.1988,0.1934,0.1941,0.2291,0.1900,0.2337,0.1970,0.1854,0.2296,0.…
s435,0.2081,0.2248,0.1723,0.1857,0.1952,0.2047,0.1657,0.1699,0.1715,0.1395,0.1449,0.1796,0.1783,0.1496,0.1616,0.1648,0.1646,0.1648,0.2320,0.2218,0.1063,0.1642,0.1470,0.1524,0.2358,0.1970,0.2185,0.2389,0.2360,0.2201,0.2479,0.2400,0.2283,0.2261,0.2161,0.2304,0.2314,0.2173,0.2238,0.2288,0.2311,0.2397,0.2301,0.1687,0.1766,0.1967,0.1705,0.1943,0.1836,0.2377,0.1711,0.1925,0.1761,0.1741,0.1828,0.1722,0.…
s437,0.2579,0.2721,0.1335,0.1777,0.1866,0.2540,0.1922,0.1866,0.1979,0.1193,0.1539,0.2066,0.2001,0.1626,0.1876,0.1965,0.1927,0.1965,0.2950,0.2620,0.1423,0.1946,0.1794,0.1891,0.2896,0.2565,0.2820,0.3059,0.2958,0.2887,0.3109,0.3038,0.2924,0.2884,0.2692,0.2890,0.2913,0.2807,0.2819,0.2988,0.2868,0.3039,0.2982,0.1379,0.1347,0.2156,0.1371,0.2050,0.2009,0.2999,0.1364,0.2088,0.1409,0.1945,0.1950,0.1376,0.…
s438,0.1548,0.1470,0.3215,0.2211,0.2461,0.1441,0.1913,0.2003,0.1985,0.2742,0.2356,0.1935,0.1907,0.1786,0.1929,0.1835,0.1919,0.1926,0.1265,0.1404,0.1542,0.2000,0.1947,0.1861,0.1414,0.1329,0.1267,0.1299,0.1335,0.1307,0.1290,0.1207,0.1265,0.1375,0.1479,0.1429,0.1274,0.1370,0.1374,0.1145,0.1410,0.1306,0.1136,0.3061,0.3424,0.2024,0.3001,0.2150,0.1976,0.1281,0.3103,0.2012,0.3211,0.2023,0.1974,0.3160,0.…
s439,0.1456,0.1385,0.3116,0.2131,0.2364,0.1343,0.1736,0.1966,0.1825,0.2668,0.2283,0.1865,0.1724,0.1553,0.1749,0.1720,0.1856,0.1841,0.1245,0.1266,0.1491,0.1878,0.1832,0.1768,0.1367,0.1274,0.1024,0.1209,0.1287,0.1196,0.1233,0.1123,0.1131,0.1123,0.1366,0.1326,0.1218,0.1287,0.1286,0.1077,0.1331,0.1224,0.1073,0.2971,0.3326,0.1947,0.2899,0.2077,0.1904,0.1210,0.3027,0.1923,0.3130,0.1935,0.1889,0.3048,0.…
s44,0.1577,0.1468,0.3232,0.2281,0.2483,0.1474,0.1929,0.2010,0.1989,0.2778,0.2369,0.1941,0.1926,0.1795,0.1939,0.1817,0.1867,0.1899,0.1274,0.1390,0.1576,0.1954,0.1947,0.1880,0.1419,0.1400,0.1280,0.1242,0.1317,0.1250,0.1281,0.1169,0.1266,0.1376,0.1466,0.1423,0.1281,0.1374,0.1390,0.1146,0.1398,0.1309,0.1173,0.3077,0.3473,0.2047,0.3022,0.2142,0.1982,0.1230,0.3154,0.2015,0.3249,0.2060,0.1971,0.3154,0.2…
s440,0.1503,0.1406,0.3237,0.2246,0.2437,0.1382,0.1857,0.1977,0.1968,0.2757,0.2369,0.1913,0.1895,0.1745,0.1897,0.1800,0.1881,0.1901,0.1254,0.1352,0.1520,0.1904,0.1882,0.1792,0.1394,0.1344,0.1201,0.1204,0.1297,0.1223,0.1194,0.1066,0.1177,0.1306,0.1434,0.1339,0.1178,0.1327,0.1325,0.1079,0.1325,0.1237,0.1076,0.3092,0.3448,0.2008,0.3035,0.2155,0.1950,0.1220,0.3142,0.1969,0.3224,0.1975,0.1933,0.3163,0.…
s441,0.1518,0.1447,0.3258,0.2269,0.2466,0.1430,0.1864,0.2034,0.1979,0.2803,0.2367,0.1906,0.1921,0.1726,0.1917,0.1803,0.1881,0.1860,0.1329,0.1367,0.1578,0.1947,0.1930,0.1820,0.1428,0.1367,0.1283,0.1257,0.1371,0.1243,0.1308,0.1184,0.1277,0.1385,0.1497,0.1400,0.1302,0.1377,0.1380,0.1156,0.1392,0.1302,0.1186,0.3098,0.3525,0.2013,0.2968,0.2125,0.1995,0.1270,0.3153,0.1957,0.3250,0.2118,0.1944,0.3170,0.…
s442,0.1346,0.1349,0.2919,0.2079,0.2289,0.1258,0.1660,0.1977,0.1742,0.2579,0.2227,0.1902,0.1695,0.1494,0.1678,0.1703,0.1865,0.1835,0.1334,0.1272,0.1480,0.1889,0.1832,0.1755,0.1395,0.1213,0.0962,0.1303,0.1396,0.1256,0.1332,0.1223,0.1071,0.1093,0.1308,0.1357,0.1251,0.1303,0.1312,0.1191,0.1337,0.1327,0.1174,0.2796,0.3147,0.1934,0.2759,0.2023,0.1878,0.1323,0.2850,0.1881,0.2956,0.1905,0.1830,0.2864,0.…
s443,0.1438,0.1441,0.3064,0.2150,0.2384,0.1349,0.1650,0.2030,0.1733,0.2678,0.2315,0.1941,0.1686,0.1473,0.1640,0.1699,0.1927,0.1895,0.1334,0.1221,0.1566,0.1962,0.1898,0.1779,0.1435,0.1291,0.0860,0.1329,0.1404,0.1256,0.1357,0.1253,0.1087,0.0991,0.1408,0.1378,0.1271,0.1371,0.1345,0.1193,0.1360,0.1305,0.1166,0.2925,0.3265,0.1986,0.2855,0.2047,0.1926,0.1331,0.2980,0.1914,0.3075,0.1970,0.1885,0.2986,0.…
s444,0.2522,0.2625,0.1333,0.1749,0.1837,0.2415,0.1781,0.1752,0.1829,0.1035,0.1420,0.1942,0.1857,0.1497,0.1746,0.1814,0.1800,0.1828,0.2859,0.2524,0.1281,0.1823,0.1674,0.1735,0.2824,0.2465,0.2718,0.2978,0.2844,0.2812,0.3022,0.2958,0.2849,0.2785,0.2594,0.2810,0.2835,0.2736,0.2720,0.2884,0.2787,0.2936,0.2890,0.1370,0.1355,0.2118,0.1329,0.2009,0.1959,0.2895,0.1368,0.2055,0.1393,0.1918,0.1892,0.1346,0.…
s445,0.1252,0.1189,0.2896,0.1795,0.2112,0.1161,0.1504,0.1777,0.1606,0.2503,0.2122,0.1555,0.1519,0.1469,0.1560,0.1445,0.1560,0.1505,0.1116,0.1102,0.1344,0.1570,0.1640,0.1496,0.1233,0.1106,0.1101,0.1133,0.1141,0.1018,0.1236,0.1054,0.1147,0.1127,0.1217,0.1199,0.1124,0.1117,0.1175,0.1053,0.1158,0.1036,0.1005,0.2647,0.3269,0.1648,0.2464,0.1790,0.1729,0.1049,0.2824,0.1558,0.2872,0.1840,0.1598,0.2748,0.…
s446,0.1558,0.1493,0.3251,0.2263,0.2481,0.1465,0.1929,0.2036,0.2017,0.2788,0.2413,0.1976,0.1939,0.1809,0.1970,0.1873,0.1930,0.1940,0.1337,0.1423,0.1596,0.1958,0.1948,0.1864,0.1485,0.1374,0.1269,0.1281,0.1380,0.1294,0.1268,0.1143,0.1263,0.1370,0.1486,0.1416,0.1247,0.1391,0.1404,0.1158,0.1387,0.1333,0.1160,0.3101,0.3456,0.2063,0.3073,0.2213,0.2008,0.1299,0.3143,0.2037,0.3245,0.2046,0.2006,0.3195,0.…
s447,0.2362,0.2466,0.1571,0.1786,0.1909,0.2270,0.1779,0.1791,0.1824,0.1252,0.1478,0.1887,0.1839,0.1486,0.1753,0.1792,0.1794,0.1791,0.2646,0.2344,0.1296,0.1792,0.1681,0.1683,0.2630,0.2237,0.2506,0.2734,0.2649,0.2581,0.2793,0.2699,0.2636,0.2557,0.2428,0.2607,0.2598,0.2488,0.2565,0.2662,0.2562,0.2692,0.2636,0.1601,0.1601,0.2116,0.1527,0.2006,0.1970,0.2673,0.1567,0.2027,0.1606,0.1899,0.1884,0.1578,0.…
s448,0.1549,0.1472,0.3195,0.2219,0.2439,0.1433,0.1906,0.1995,0.1972,0.2731,0.2360,0.1951,0.1906,0.1750,0.1919,0.1836,0.1938,0.1931,0.1311,0.1404,0.1541,0.1966,0.1936,0.1846,0.1429,0.1342,0.1258,0.1306,0.1358,0.1305,0.1263,0.1220,0.1247,0.1367,0.1450,0.1426,0.1281,0.1388,0.1383,0.1161,0.1390,0.1317,0.1172,0.3043,0.3405,0.2016,0.2992,0.2173,0.2010,0.1306,0.3096,0.2006,0.3194,0.2025,0.1984,0.3126,0.…
s449,0.1564,0.1459,0.3205,0.2207,0.2484,0.1442,0.1895,0.2038,0.1955,0.2734,0.2338,0.1932,0.1893,0.1723,0.1915,0.1810,0.1904,0.1934,0.1336,0.1395,0.1538,0.1943,0.1902,0.1830,0.1461,0.1347,0.1243,0.1260,0.1348,0.1269,0.1276,0.1181,0.1249,0.1356,0.1475,0.1396,0.1276,0.1358,0.1363,0.1129,0.1360,0.1296,0.1145,0.3058,0.3412,0.2015,0.2999,0.2161,0.2003,0.1260,0.3115,0.1992,0.3223,0.2016,0.1914,0.3131,0.…
s45,0.1522,0.1459,0.3131,0.2132,0.2436,0.1411,0.1780,0.2017,0.1860,0.2730,0.2336,0.1926,0.1815,0.1648,0.1792,0.1757,0.1896,0.1863,0.1313,0.1297,0.1579,0.1915,0.1913,0.1819,0.1452,0.1314,0.1085,0.1300,0.1362,0.1263,0.1313,0.1214,0.1180,0.1205,0.1432,0.1392,0.1293,0.1343,0.1383,0.1187,0.1400,0.1306,0.1181,0.2972,0.3368,0.1997,0.2911,0.2123,0.1968,0.1282,0.3029,0.1928,0.3147,0.2008,0.1949,0.3052,0.2…
s453,0.1588,0.1520,0.2993,0.2050,0.2361,0.1515,0.1843,0.1973,0.1954,0.2632,0.2299,0.1950,0.1876,0.1712,0.1884,0.1816,0.1899,0.1842,0.1446,0.1466,0.1486,0.1877,0.1871,0.1780,0.1542,0.1368,0.1364,0.1347,0.1461,0.1370,0.1389,0.1301,0.1350,0.1437,0.1521,0.1490,0.1380,0.1446,0.1470,0.1274,0.1478,0.1424,0.1261,0.2873,0.3201,0.2006,0.2803,0.2138,0.1937,0.1402,0.2903,0.1970,0.3001,0.1973,0.1910,0.2924,0.…
s454,0.1431,0.1394,0.3020,0.2084,0.2340,0.1350,0.1635,0.1979,0.1707,0.2629,0.2278,0.1900,0.1650,0.1457,0.1637,0.1701,0.1898,0.1835,0.1313,0.1231,0.1527,0.1906,0.1882,0.1757,0.1413,0.1277,0.0900,0.1304,0.1361,0.1245,0.1336,0.1197,0.1110,0.0991,0.1412,0.1337,0.1250,0.1304,0.1328,0.1160,0.1339,0.1296,0.1170,0.2890,0.3248,0.1940,0.2819,0.2044,0.1910,0.1293,0.2952,0.1857,0.3050,0.1945,0.1863,0.2965,0.…
s455,0.1480,0.1446,0.3111,0.2142,0.2423,0.1405,0.1875,0.2058,0.1934,0.2734,0.2352,0.1991,0.1867,0.1733,0.1883,0.1799,0.1972,0.1919,0.1318,0.1392,0.1605,0.1970,0.1963,0.1891,0.1479,0.1317,0.1206,0.1288,0.1413,0.1300,0.1329,0.1240,0.1264,0.1361,0.1442,0.1381,0.1272,0.1288,0.1293,0.1212,0.1352,0.1345,0.1197,0.2963,0.3324,0.1996,0.2892,0.2082,0.1960,0.1354,0.3013,0.1940,0.3117,0.1997,0.1909,0.3024,0.…
s456,0.1512,0.1456,0.3100,0.2175,0.2414,0.1416,0.1885,0.2060,0.1948,0.2727,0.2338,0.1984,0.1881,0.1715,0.1907,0.1807,0.1965,0.1915,0.1333,0.1391,0.1590,0.1949,0.1946,0.1850,0.1476,0.1328,0.1222,0.1286,0.1385,0.1343,0.1339,0.1246,0.1271,0.1338,0.1476,0.1397,0.1255,0.1311,0.1321,0.1212,0.1353,0.1340,0.1169,0.2981,0.3330,0.2022,0.2907,0.2103,0.1979,0.1331,0.3027,0.1949,0.3126,0.1996,0.1908,0.3041,0.…
s457,0.1146,0.1142,0.2597,0.1831,0.1986,0.1077,0.1458,0.1741,0.1537,0.2406,0.1936,0.1568,0.1515,0.1353,0.1468,0.1455,0.1591,0.1450,0.1066,0.1169,0.1337,0.1546,0.1560,0.1501,0.1179,0.0982,0.0991,0.1101,0.1049,0.1027,0.1162,0.1006,0.1036,0.1033,0.1131,0.1127,0.1046,0.1058,0.1102,0.0982,0.1096,0.1078,0.0983,0.2483,0.3019,0.1590,0.2283,0.1758,0.1636,0.1024,0.2590,0.1475,0.2738,0.1677,0.1506,0.2526,0.…
s458,0.1544,0.1500,0.3120,0.2171,0.2433,0.1470,0.1875,0.2043,0.1958,0.2688,0.2324,0.1951,0.1890,0.1733,0.1899,0.1799,0.1909,0.1902,0.1320,0.1374,0.1544,0.1969,0.1902,0.1832,0.1465,0.1343,0.1251,0.1266,0.1403,0.1293,0.1298,0.1224,0.1268,0.1366,0.1462,0.1440,0.1284,0.1366,0.1374,0.1165,0.1425,0.1321,0.1168,0.2981,0.3336,0.1996,0.2924,0.2135,0.1958,0.1336,0.3041,0.1967,0.3148,0.2015,0.1932,0.3061,0.…
s459,0.1697,0.1676,0.2594,0.2015,0.2174,0.1653,0.1776,0.1901,0.1872,0.2231,0.2014,0.1859,0.1808,0.1583,0.1786,0.1762,0.1800,0.1799,0.1631,0.1622,0.1375,0.1793,0.1797,0.1718,0.1695,0.1537,0.1537,0.1584,0.1680,0.1565,0.1645,0.1554,0.1581,0.1642,0.1637,0.1681,0.1634,0.1627,0.1635,0.1526,0.1656,0.1646,0.1510,0.2541,0.2791,0.1947,0.2434,0.2018,0.1863,0.1588,0.2542,0.1899,0.2611,0.1916,0.1846,0.2558,0.…
s46,0.1574,0.1554,0.2546,0.1915,0.2133,0.1492,0.1588,0.1835,0.1687,0.2201,0.1964,0.1790,0.1647,0.1438,0.1610,0.1600,0.1751,0.1691,0.1508,0.1406,0.1334,0.1740,0.1676,0.1599,0.1599,0.1430,0.1234,0.1517,0.1555,0.1467,0.1557,0.1460,0.1389,0.1356,0.1553,0.1547,0.1468,0.1548,0.1490,0.1411,0.1553,0.1501,0.1390,0.2440,0.2722,0.1871,0.2417,0.1958,0.1814,0.1517,0.2512,0.1850,0.2582,0.1842,0.1764,0.2508,0.1…
s460,0.1904,0.1923,0.2264,0.2051,0.2202,0.1816,0.1781,0.1778,0.1827,0.1955,0.1798,0.1871,0.1856,0.1590,0.1761,0.1782,0.1744,0.1778,0.1939,0.1841,0.1368,0.1801,0.1722,0.1718,0.1994,0.1788,0.1859,0.1999,0.1978,0.1895,0.2026,0.1927,0.1906,0.1942,0.1957,0.1989,0.1942,0.1933,0.1928,0.1897,0.1982,0.1994,0.1874,0.2158,0.2353,0.1980,0.2113,0.1999,0.1901,0.1947,0.2200,0.1971,0.2260,0.1885,0.1883,0.2221,0.…
s461,0.1549,0.1457,0.3249,0.2268,0.2476,0.1439,0.1914,0.2009,0.1991,0.2769,0.2392,0.1956,0.1928,0.1804,0.1927,0.1867,0.1934,0.1948,0.1243,0.1382,0.1544,0.1989,0.1937,0.1860,0.1451,0.1398,0.1253,0.1258,0.1333,0.1283,0.1274,0.1189,0.1267,0.1382,0.1472,0.1430,0.1255,0.1373,0.1372,0.1142,0.1397,0.1306,0.1141,0.3090,0.3451,0.2038,0.3037,0.2191,0.2013,0.1267,0.3124,0.2024,0.3253,0.2036,0.1987,0.3179,0.…
s462,0.1665,0.1655,0.1707,0.1414,0.1693,0.1629,0.1652,0.1749,0.1646,0.1931,0.1806,0.1741,0.1645,0.1503,0.1669,0.1592,0.1738,0.1583,0.1776,0.1505,0.1439,0.1692,0.1775,0.1609,0.1806,0.1541,0.1682,0.1782,0.1746,0.1613,0.1903,0.1792,0.1756,0.1682,0.1682,0.1777,0.1756,0.1674,0.1727,0.1750,0.1751,0.1712,0.1723,0.1681,0.2005,0.1606,0.1634,0.1647,0.1626,0.1720,0.1775,0.1514,0.1860,0.1687,0.1509,0.1765,0.…
s463,0.1509,0.1429,0.3161,0.2197,0.2404,0.1408,0.1852,0.2026,0.1952,0.2716,0.2342,0.1943,0.1865,0.1689,0.1870,0.1831,0.1916,0.1928,0.1264,0.1369,0.1525,0.1969,0.1928,0.1827,0.1411,0.1306,0.1196,0.1264,0.1362,0.1257,0.1256,0.1212,0.1234,0.1319,0.1450,0.1340,0.1225,0.1295,0.1302,0.1117,0.1342,0.1258,0.1078,0.3020,0.3355,0.1988,0.2952,0.2097,0.1927,0.1289,0.3054,0.1962,0.3153,0.1995,0.1897,0.3102,0.…
s465,0.1513,0.1443,0.2915,0.1988,0.2292,0.1424,0.1743,0.1872,0.1822,0.2427,0.2144,0.1792,0.1747,0.1613,0.1793,0.1693,0.1791,0.1751,0.1404,0.1395,0.1450,0.1814,0.1812,0.1721,0.1472,0.1348,0.1335,0.1363,0.1421,0.1296,0.1391,0.1274,0.1371,0.1412,0.1496,0.1465,0.1374,0.1352,0.1387,0.1246,0.1420,0.1360,0.1228,0.2750,0.3146,0.1905,0.2664,0.1978,0.1902,0.1355,0.2820,0.1821,0.2916,0.1948,0.1803,0.2844,0.…
s466,0.1865,0.1874,0.2232,0.1865,0.2019,0.1805,0.1758,0.1771,0.1801,0.1887,0.1821,0.1833,0.1753,0.1569,0.1759,0.1723,0.1754,0.1755,0.1904,0.1801,0.1342,0.1764,0.1694,0.1691,0.1943,0.1723,0.1807,0.1915,0.1924,0.1840,0.1935,0.1821,0.1838,0.1894,0.1861,0.1934,0.1880,0.1836,0.1853,0.1825,0.1925,0.1926,0.1813,0.2175,0.2362,0.1966,0.2129,0.1978,0.1872,0.1872,0.2181,0.1907,0.2251,0.1878,0.1828,0.2205,0.…
s467,0.1535,0.1479,0.3216,0.2239,0.2487,0.1453,0.1923,0.2015,0.1997,0.2762,0.2364,0.1962,0.1927,0.1775,0.1964,0.1859,0.1918,0.1939,0.1307,0.1423,0.1599,0.2001,0.1956,0.1869,0.1492,0.1370,0.1302,0.1271,0.1370,0.1300,0.1298,0.1192,0.1286,0.1381,0.1485,0.1406,0.1279,0.1360,0.1393,0.1161,0.1370,0.1269,0.1155,0.3090,0.3432,0.2019,0.3035,0.2164,0.2017,0.1293,0.3121,0.1998,0.3237,0.2018,0.1967,0.3155,0.…
s468,0.1273,0.1272,0.2848,0.2017,0.2248,0.1173,0.1680,0.1963,0.1737,0.2483,0.2202,0.1892,0.1698,0.1488,0.1689,0.1693,0.1840,0.1829,0.1350,0.1308,0.1468,0.1892,0.1817,0.1752,0.1363,0.1154,0.1007,0.1356,0.1393,0.1294,0.1383,0.1255,0.1079,0.1127,0.1242,0.1325,0.1249,0.1281,0.1313,0.1233,0.1306,0.1338,0.1210,0.2733,0.3076,0.1893,0.2681,0.1963,0.1855,0.1328,0.2798,0.1848,0.2880,0.1861,0.1786,0.2799,0.…
s469,0.1455,0.1430,0.3053,0.2122,0.2386,0.1355,0.1667,0.2035,0.1751,0.2677,0.2308,0.1924,0.1674,0.1478,0.1670,0.1708,0.1938,0.1876,0.1331,0.1235,0.1556,0.1960,0.1921,0.1777,0.1445,0.1264,0.0862,0.1335,0.1387,0.1248,0.1361,0.1242,0.1140,0.0993,0.1415,0.1356,0.1262,0.1318,0.1331,0.1191,0.1357,0.1308,0.1176,0.2906,0.3249,0.1959,0.2844,0.2067,0.1899,0.1341,0.2970,0.1929,0.3050,0.1971,0.1892,0.3000,0.…
s47,0.1615,0.1566,0.2640,0.1920,0.2112,0.1491,0.1592,0.1823,0.1652,0.2093,0.1976,0.1802,0.1637,0.1397,0.1589,0.1602,0.1768,0.1749,0.1557,0.1447,0.1367,0.1788,0.1742,0.1629,0.1637,0.1455,0.1280,0.1553,0.1572,0.1506,0.1580,0.1507,0.1441,0.1378,0.1583,0.1579,0.1504,0.1508,0.1511,0.1446,0.1572,0.1548,0.1426,0.2506,0.2789,0.1925,0.2472,0.1993,0.1847,0.1544,0.2572,0.1868,0.2631,0.1906,0.1792,0.2561,0.1…
s470,0.1174,0.1127,0.2866,0.2001,0.2194,0.1076,0.1575,0.1875,0.1641,0.2480,0.2130,0.1796,0.1616,0.1400,0.1586,0.1585,0.1754,0.1729,0.1215,0.1197,0.1376,0.1801,0.1732,0.1642,0.1185,0.1033,0.0903,0.1186,0.1234,0.1155,0.1212,0.1116,0.1009,0.1012,0.1099,0.1226,0.1131,0.1220,0.1171,0.1052,0.1199,0.1192,0.1039,0.2716,0.3074,0.1811,0.2647,0.1872,0.1755,0.1201,0.2776,0.1729,0.2867,0.1791,0.1698,0.2795,0.…
s48,0.1678,0.1625,0.2656,0.2031,0.2297,0.1614,0.1692,0.1847,0.1801,0.2187,0.1991,0.1853,0.1721,0.1528,0.1715,0.1693,0.1802,0.1816,0.1625,0.1561,0.1392,0.1814,0.1783,0.1691,0.1705,0.1535,0.1449,0.1634,0.1671,0.1584,0.1658,0.1579,0.1547,0.1571,0.1671,0.1654,0.1592,0.1606,0.1620,0.1518,0.1634,0.1635,0.1512,0.2581,0.2827,0.1964,0.2510,0.2020,0.1883,0.1624,0.2604,0.1919,0.2685,0.1911,0.1876,0.2625,0.1…
s480,0.1338,0.1295,0.2964,0.2006,0.2273,0.1250,0.1534,0.1930,0.1624,0.2588,0.2185,0.1814,0.1547,0.1349,0.1560,0.1590,0.1845,0.1799,0.1259,0.1117,0.1424,0.1851,0.1794,0.1667,0.1320,0.1169,0.0766,0.1224,0.1300,0.1152,0.1246,0.1126,0.0994,0.0885,0.1317,0.1268,0.1162,0.1223,0.1228,0.1062,0.1252,0.1202,0.1076,0.2833,0.3172,0.1864,0.2753,0.1945,0.1813,0.1219,0.2862,0.1807,0.2964,0.1865,0.1761,0.2888,0.…
s481,0.1434,0.1428,0.3053,0.2107,0.2356,0.1328,0.1641,0.2020,0.1707,0.2651,0.2295,0.1939,0.1655,0.1442,0.1638,0.1698,0.1913,0.1888,0.1310,0.1202,0.1526,0.1955,0.1884,0.1755,0.1435,0.1269,0.0854,0.1309,0.1388,0.1243,0.1335,0.1224,0.1048,0.0961,0.1403,0.1345,0.1248,0.1329,0.1324,0.1159,0.1356,0.1296,0.1153,0.2926,0.3260,0.1961,0.2859,0.2068,0.1910,0.1296,0.2950,0.1924,0.3061,0.1963,0.1871,0.2991,0.…
s482,0.1416,0.1390,0.3049,0.2129,0.2348,0.1317,0.1608,0.1983,0.1691,0.2648,0.2290,0.1916,0.1630,0.1429,0.1610,0.1687,0.1910,0.1873,0.1313,0.1185,0.1520,0.1921,0.1879,0.1738,0.1406,0.1268,0.0814,0.1308,0.1374,0.1216,0.1335,0.1205,0.1025,0.0928,0.1406,0.1345,0.1242,0.1326,0.1314,0.1148,0.1335,0.1306,0.1134,0.2901,0.3245,0.1964,0.2846,0.2052,0.1923,0.1290,0.2948,0.1905,0.3047,0.1947,0.1858,0.2978,0.…
s483,0.2539,0.2650,0.1075,0.1645,0.1629,0.2455,0.2160,0.2176,0.2199,0.1692,0.1938,0.2326,0.2226,0.1927,0.2136,0.2185,0.2197,0.2167,0.2913,0.2677,0.1793,0.2184,0.2088,0.2147,0.2825,0.2466,0.2754,0.3017,0.2907,0.2809,0.3066,0.2992,0.2877,0.2814,0.2630,0.2837,0.2861,0.2733,0.2763,0.2932,0.2811,0.2957,0.2921,0.1130,0.1041,0.1993,0.1113,0.1863,0.1830,0.2949,0.1088,0.1923,0.1131,0.1752,0.1759,0.1098,0.…
s484,0.1798,0.1785,0.2307,0.1837,0.2048,0.1689,0.1697,0.1785,0.1777,0.1893,0.1815,0.1779,0.1757,0.1509,0.1706,0.1643,0.1722,0.1777,0.1840,0.1707,0.1370,0.1794,0.1689,0.1679,0.1858,0.1637,0.1742,0.1796,0.1858,0.1723,0.1860,0.1733,0.1749,0.1825,0.1797,0.1867,0.1812,0.1733,0.1812,0.1731,0.1818,0.1858,0.1752,0.2260,0.2455,0.1943,0.2182,0.1956,0.1897,0.1844,0.2261,0.1859,0.2315,0.1871,0.1786,0.2300,0.…
s485,0.1619,0.1535,0.3251,0.2297,0.2502,0.1490,0.1961,0.2049,0.2027,0.2764,0.2391,0.1949,0.1977,0.1823,0.1964,0.1876,0.1921,0.1954,0.1361,0.1429,0.1574,0.1978,0.1937,0.1889,0.1481,0.1421,0.1313,0.1300,0.1392,0.1327,0.1317,0.1218,0.1291,0.1422,0.1521,0.1481,0.1335,0.1413,0.1430,0.1194,0.1455,0.1345,0.1171,0.3090,0.3469,0.2063,0.3064,0.2223,0.2017,0.1333,0.3144,0.2077,0.3267,0.2096,0.2003,0.3178,0.…
s486,0.2794,0.2932,0.0999,0.1702,0.1670,0.2731,0.2311,0.2290,0.2325,0.1687,0.1996,0.2460,0.2352,0.2049,0.2261,0.2327,0.2350,0.2327,0.3156,0.2871,0.1930,0.2356,0.2252,0.2307,0.3098,0.2825,0.3029,0.3296,0.3172,0.3131,0.3344,0.3275,0.3156,0.3082,0.2871,0.3093,0.3139,0.3082,0.3019,0.3227,0.3068,0.3234,0.3222,0.1039,0.0950,0.2122,0.1063,0.1965,0.1950,0.3213,0.1009,0.2049,0.1051,0.1859,0.1876,0.1052,0.…
s487,0.1542,0.1450,0.3170,0.2200,0.2426,0.1419,0.1902,0.2076,0.1963,0.2740,0.2369,0.1967,0.1898,0.1742,0.1915,0.1857,0.1940,0.1901,0.1321,0.1409,0.1600,0.1980,0.1970,0.1862,0.1446,0.1329,0.1237,0.1325,0.1384,0.1326,0.1337,0.1227,0.1297,0.1334,0.1449,0.1376,0.1266,0.1334,0.1348,0.1165,0.1357,0.1318,0.1136,0.3013,0.3382,0.2023,0.2954,0.2123,0.2011,0.1299,0.3083,0.1993,0.3168,0.2028,0.1929,0.3094,0.…
s488,0.1435,0.1350,0.3163,0.2173,0.2379,0.1332,0.1824,0.1989,0.1888,0.2695,0.2307,0.1880,0.1820,0.1660,0.1851,0.1778,0.1857,0.1821,0.1226,0.1293,0.1511,0.1918,0.1896,0.1800,0.1346,0.1247,0.1151,0.1231,0.1282,0.1263,0.1246,0.1125,0.1209,0.1249,0.1363,0.1269,0.1181,0.1235,0.1241,0.1089,0.1259,0.1216,0.1047,0.3004,0.3375,0.1937,0.2922,0.2058,0.1935,0.1213,0.3080,0.1919,0.3155,0.1955,0.1857,0.3076,0.…
s489,0.1460,0.1398,0.3066,0.2137,0.2360,0.1371,0.1802,0.2025,0.1897,0.2673,0.2323,0.1936,0.1824,0.1660,0.1837,0.1823,0.1931,0.1885,0.1248,0.1391,0.1517,0.1937,0.1908,0.1828,0.1447,0.1313,0.1178,0.1301,0.1339,0.1323,0.1331,0.1244,0.1223,0.1279,0.1429,0.1309,0.1220,0.1283,0.1299,0.1160,0.1301,0.1317,0.1147,0.2929,0.3270,0.1977,0.2884,0.2048,0.1905,0.1279,0.2973,0.1926,0.3067,0.1938,0.1832,0.3006,0.…
s490,0.1430,0.1404,0.3036,0.2096,0.2360,0.1353,0.1813,0.2009,0.1913,0.2654,0.2313,0.1944,0.1833,0.1659,0.1851,0.1804,0.1913,0.1869,0.1287,0.1379,0.1554,0.1937,0.1893,0.1828,0.1469,0.1257,0.1196,0.1336,0.1329,0.1302,0.1350,0.1273,0.1253,0.1305,0.1386,0.1346,0.1235,0.1283,0.1309,0.1202,0.1301,0.1328,0.1174,0.2911,0.3231,0.1959,0.2837,0.2046,0.1919,0.1303,0.2966,0.1919,0.3050,0.1916,0.1825,0.2967,0.…
s491,0.1427,0.1366,0.3078,0.2143,0.2334,0.1327,0.1786,0.2019,0.1870,0.2677,0.2310,0.1907,0.1813,0.1646,0.1811,0.1791,0.1898,0.1867,0.1241,0.1331,0.1494,0.1918,0.1902,0.1791,0.1390,0.1239,0.1158,0.1294,0.1288,0.1292,0.1298,0.1187,0.1186,0.1245,0.1371,0.1283,0.1189,0.1234,0.1258,0.1098,0.1248,0.1253,0.1096,0.2949,0.3291,0.1960,0.2867,0.2030,0.1912,0.1236,0.2987,0.1865,0.3090,0.1922,0.1831,0.2992,0.…
s492,0.1435,0.1409,0.3061,0.2147,0.2340,0.1355,0.1841,0.2033,0.1896,0.2675,0.2303,0.1935,0.1853,0.1673,0.1837,0.1815,0.1931,0.1891,0.1281,0.1367,0.1533,0.1956,0.1891,0.1820,0.1404,0.1289,0.1174,0.1320,0.1318,0.1321,0.1325,0.1219,0.1241,0.1286,0.1389,0.1333,0.1235,0.1308,0.1315,0.1178,0.1330,0.1304,0.1130,0.2936,0.3283,0.1982,0.2892,0.2083,0.1909,0.1276,0.2985,0.1950,0.3089,0.1920,0.1846,0.3005,0.…
s493,0.1226,0.1226,0.2901,0.2075,0.2278,0.1169,0.1846,0.2015,0.1896,0.2527,0.2237,0.1904,0.1848,0.1674,0.1868,0.1801,0.1888,0.1847,0.1378,0.1458,0.1515,0.1920,0.1856,0.1840,0.1279,0.1090,0.1304,0.1369,0.1425,0.1380,0.1389,0.1318,0.1309,0.1391,0.1244,0.1410,0.1324,0.1367,0.1355,0.1301,0.1382,0.1418,0.1278,0.2774,0.3100,0.1947,0.2704,0.2028,0.1914,0.1407,0.2802,0.1903,0.2924,0.1903,0.1852,0.2844,0.…
s494,0.1860,0.1911,0.1791,0.1675,0.1771,0.1795,0.1730,0.1962,0.1777,0.2019,0.1978,0.1985,0.1752,0.1537,0.1742,0.1773,0.1900,0.1871,0.1951,0.1778,0.1549,0.1921,0.1865,0.1811,0.1976,0.1710,0.1623,0.2025,0.1976,0.1879,0.2056,0.1955,0.1818,0.1720,0.1879,0.1947,0.1890,0.1864,0.1889,0.1893,0.1931,0.1971,0.1865,0.1783,0.1922,0.1815,0.1756,0.1799,0.1717,0.1982,0.1848,0.1734,0.1871,0.1670,0.1645,0.1807,0.…
s495,0.1849,0.1888,0.1784,0.1698,0.1766,0.1773,0.1897,0.1918,0.1931,0.2019,0.1970,0.1972,0.1920,0.1698,0.1883,0.1844,0.1910,0.1888,0.1962,0.1892,0.1570,0.1961,0.1859,0.1865,0.1966,0.1762,0.1837,0.2004,0.1984,0.1906,0.2018,0.1961,0.1921,0.1950,0.1848,0.1978,0.1901,0.1918,0.1882,0.1893,0.1949,0.1980,0.1873,0.1804,0.1933,0.1835,0.1754,0.1806,0.1693,0.1979,0.1839,0.1760,0.1891,0.1682,0.1673,0.1832,0.…
s496,0.1950,0.1966,0.1996,0.1782,0.1870,0.1861,0.2000,0.2040,0.2035,0.2179,0.2123,0.2084,0.2008,0.1784,0.1971,0.1929,0.2022,0.2007,0.2016,0.1953,0.1655,0.2029,0.1944,0.1946,0.2068,0.1771,0.1896,0.2041,0.2029,0.1931,0.2052,0.2012,0.1955,0.1998,0.1958,0.2029,0.1979,0.1920,0.1976,0.1964,0.2010,0.2061,0.1935,0.2005,0.2173,0.1934,0.1974,0.1925,0.1811,0.2035,0.2000,0.1897,0.2112,0.1789,0.1786,0.2043,0.…
s497,0.1786,0.1710,0.2645,0.2042,0.2186,0.1669,0.1927,0.1998,0.1970,0.2365,0.2269,0.2006,0.1964,0.1759,0.1945,0.1886,0.1972,0.1980,0.1646,0.1640,0.1630,0.2039,0.1939,0.1905,0.1718,0.1584,0.1568,0.1640,0.1675,0.1599,0.1649,0.1588,0.1585,0.1687,0.1718,0.1729,0.1588,0.1667,0.1630,0.1548,0.1682,0.1646,0.1529,0.2505,0.2819,0.1982,0.2511,0.2049,0.1906,0.1608,0.2613,0.1989,0.2688,0.1904,0.1897,0.2610,0.…
s498,0.1982,0.1994,0.1974,0.1776,0.1913,0.1867,0.1945,0.2051,0.1999,0.2155,0.2090,0.2090,0.1990,0.1774,0.1942,0.1940,0.1981,0.1982,0.2010,0.1889,0.1636,0.2040,0.1946,0.1934,0.2058,0.1806,0.1892,0.2056,0.2039,0.1958,0.2088,0.2011,0.1967,0.1964,0.1963,0.2011,0.1951,0.1910,0.1952,0.1944,0.1996,0.2032,0.1928,0.1950,0.2129,0.1926,0.1948,0.1887,0.1846,0.2029,0.1974,0.1828,0.2052,0.1788,0.1782,0.2011,0.…
s499,0.1389,0.1361,0.2996,0.2105,0.2321,0.1316,0.1597,0.1982,0.1703,0.2621,0.2258,0.1901,0.1637,0.1429,0.1616,0.1676,0.1897,0.1824,0.1269,0.1214,0.1471,0.1879,0.1842,0.1738,0.1385,0.1252,0.0861,0.1292,0.1328,0.1216,0.1320,0.1211,0.1074,0.0955,0.1356,0.1307,0.1211,0.1290,0.1270,0.1159,0.1299,0.1274,0.1124,0.2856,0.3213,0.1917,0.2797,0.2002,0.1875,0.1283,0.2911,0.1868,0.3010,0.1909,0.1813,0.2937,0.…
s5,0.1548,0.1504,0.3233,0.2277,0.2507,0.1455,0.1939,0.2083,0.2008,0.2785,0.2408,0.1998,0.1975,0.1829,0.1983,0.1876,0.1971,0.2002,0.1330,0.1459,0.1641,0.2020,0.1986,0.1924,0.1505,0.1435,0.1326,0.1305,0.1395,0.1341,0.1310,0.1242,0.1295,0.1414,0.1533,0.1420,0.1304,0.1385,0.1387,0.1175,0.1377,0.1340,0.1184,0.3072,0.3444,0.2036,0.3012,0.2176,0.2025,0.1345,0.3120,0.2021,0.3219,0.2056,0.1993,0.3163,0.20…
s500,0.1545,0.1506,0.3199,0.2226,0.2451,0.1474,0.1930,0.2060,0.2012,0.2757,0.2391,0.1984,0.1933,0.1770,0.1948,0.1888,0.1941,0.1970,0.1344,0.1395,0.1572,0.2003,0.1959,0.1889,0.1487,0.1397,0.1276,0.1317,0.1389,0.1351,0.1352,0.1236,0.1282,0.1363,0.1488,0.1403,0.1306,0.1353,0.1368,0.1143,0.1406,0.1311,0.1145,0.3060,0.3405,0.2041,0.3006,0.2183,0.2022,0.1326,0.3095,0.2019,0.3202,0.2062,0.1978,0.3147,0.…
s502,0.1542,0.1471,0.3214,0.2216,0.2460,0.1435,0.1888,0.2019,0.1972,0.2737,0.2361,0.1943,0.1927,0.1784,0.1934,0.1857,0.1907,0.1912,0.1310,0.1404,0.1571,0.1973,0.1910,0.1873,0.1452,0.1348,0.1240,0.1253,0.1362,0.1277,0.1257,0.1174,0.1260,0.1397,0.1478,0.1430,0.1287,0.1381,0.1395,0.1189,0.1393,0.1326,0.1163,0.3054,0.3436,0.2047,0.3015,0.2184,0.2024,0.1307,0.3113,0.2002,0.3218,0.2050,0.1958,0.3146,0.…
s503,0.1504,0.1465,0.3035,0.2145,0.2399,0.1411,0.1710,0.2055,0.1781,0.2667,0.2312,0.1958,0.1701,0.1528,0.1690,0.1737,0.1964,0.1896,0.1376,0.1300,0.1599,0.1986,0.1906,0.1827,0.1514,0.1326,0.0940,0.1384,0.1431,0.1306,0.1414,0.1298,0.1175,0.1062,0.1472,0.1415,0.1323,0.1368,0.1390,0.1219,0.1384,0.1366,0.1220,0.2934,0.3236,0.1999,0.2830,0.2064,0.1948,0.1376,0.2965,0.1947,0.3049,0.1982,0.1895,0.2965,0.…
s504,0.1512,0.1443,0.3163,0.2184,0.2418,0.1412,0.1867,0.2050,0.1962,0.2753,0.2362,0.1949,0.1890,0.1704,0.1884,0.1807,0.1935,0.1900,0.1285,0.1354,0.1530,0.1964,0.1922,0.1842,0.1438,0.1330,0.1205,0.1266,0.1364,0.1297,0.1271,0.1202,0.1243,0.1287,0.1441,0.1346,0.1219,0.1310,0.1311,0.1103,0.1326,0.1252,0.1087,0.3021,0.3380,0.1987,0.2952,0.2099,0.1934,0.1257,0.3091,0.1944,0.3172,0.1989,0.1906,0.3100,0.…
s505,0.1417,0.1373,0.3021,0.2087,0.2349,0.1325,0.1608,0.2007,0.1696,0.2615,0.2262,0.1903,0.1671,0.1446,0.1631,0.1667,0.1893,0.1849,0.1299,0.1215,0.1496,0.1922,0.1864,0.1753,0.1393,0.1243,0.0865,0.1302,0.1356,0.1230,0.1328,0.1197,0.1106,0.0997,0.1395,0.1311,0.1246,0.1294,0.1284,0.1141,0.1297,0.1272,0.1134,0.2875,0.3221,0.1937,0.2817,0.2021,0.1897,0.1284,0.2914,0.1862,0.3016,0.1942,0.1829,0.2949,0.…
s506,0.1092,0.1045,0.2758,0.1782,0.2016,0.1047,0.1274,0.1721,0.1346,0.2466,0.1988,0.1517,0.1293,0.1267,0.1344,0.1314,0.1560,0.1349,0.1077,0.0991,0.1360,0.1480,0.1620,0.1375,0.1156,0.0981,0.0719,0.1080,0.1046,0.0913,0.1088,0.1049,0.0954,0.0800,0.1117,0.1112,0.1051,0.1033,0.1063,0.0960,0.1080,0.0977,0.0960,0.2529,0.3165,0.1496,0.2271,0.1628,0.1642,0.0988,0.2684,0.1357,0.2759,0.1753,0.1510,0.2553,0.…
s507,0.1581,0.1516,0.3093,0.2239,0.2422,0.1467,0.1937,0.2081,0.2009,0.2674,0.2382,0.2021,0.1953,0.1805,0.1942,0.1887,0.1945,0.1929,0.1392,0.1501,0.1584,0.2015,0.1974,0.1911,0.1541,0.1430,0.1341,0.1326,0.1454,0.1363,0.1384,0.1267,0.1330,0.1447,0.1485,0.1404,0.1326,0.1337,0.1327,0.1304,0.1379,0.1430,0.1271,0.2931,0.3266,0.2028,0.2861,0.2079,0.1974,0.1444,0.3041,0.1991,0.3102,0.2023,0.1937,0.3000,0.…
s508,0.1547,0.1497,0.3101,0.2252,0.2462,0.1489,0.1915,0.2069,0.1982,0.2708,0.2398,0.2004,0.1948,0.1784,0.1942,0.1877,0.1959,0.1959,0.1393,0.1495,0.1649,0.2010,0.1983,0.1926,0.1540,0.1405,0.1331,0.1363,0.1453,0.1345,0.1357,0.1270,0.1361,0.1442,0.1525,0.1383,0.1292,0.1340,0.1343,0.1303,0.1317,0.1458,0.1283,0.2963,0.3317,0.2041,0.2903,0.2124,0.1998,0.1408,0.3035,0.2000,0.3121,0.1996,0.1923,0.3053,0.…
s509,0.1469,0.1387,0.3136,0.2175,0.2377,0.1350,0.1829,0.2007,0.1904,0.2709,0.2333,0.1898,0.1844,0.1684,0.1833,0.1794,0.1884,0.1895,0.1229,0.1311,0.1504,0.1940,0.1873,0.1817,0.1362,0.1318,0.1166,0.1238,0.1289,0.1250,0.1231,0.1157,0.1188,0.1266,0.1386,0.1327,0.1195,0.1285,0.1257,0.1108,0.1319,0.1267,0.1083,0.3002,0.3353,0.1972,0.2946,0.2100,0.1931,0.1232,0.3043,0.1941,0.3142,0.1950,0.1891,0.3073,0.…
s51,0.1471,0.1410,0.3135,0.2085,0.2402,0.1385,0.1841,0.1962,0.1915,0.2722,0.2327,0.1845,0.1843,0.1694,0.1861,0.1771,0.1863,0.1790,0.1280,0.1346,0.1543,0.1888,0.1868,0.1796,0.1415,0.1299,0.1216,0.1256,0.1313,0.1225,0.1279,0.1201,0.1249,0.1319,0.1395,0.1353,0.1258,0.1318,0.1344,0.1105,0.1350,0.1246,0.1085,0.2980,0.3401,0.1937,0.2874,0.2093,0.1935,0.1185,0.3031,0.1882,0.3152,0.1972,0.1907,0.3066,0.1…
s510,0.1538,0.1472,0.3162,0.2203,0.2430,0.1449,0.1882,0.2047,0.1981,0.2696,0.2388,0.1969,0.1883,0.1728,0.1900,0.1849,0.1954,0.1961,0.1331,0.1403,0.1560,0.1984,0.1943,0.1857,0.1455,0.1340,0.1257,0.1283,0.1365,0.1339,0.1319,0.1227,0.1257,0.1336,0.1486,0.1399,0.1275,0.1342,0.1351,0.1182,0.1382,0.1306,0.1157,0.3027,0.3357,0.2068,0.2980,0.2160,0.2002,0.1319,0.3082,0.2006,0.3164,0.2028,0.1960,0.3114,0.…
s511,0.1962,0.2057,0.2087,0.1793,0.1962,0.1893,0.1982,0.2052,0.2046,0.2200,0.2109,0.2087,0.1983,0.1800,0.1986,0.1958,0.2050,0.2024,0.2041,0.1955,0.1669,0.2050,0.2019,0.1973,0.2094,0.1853,0.1935,0.2063,0.2081,0.2033,0.2106,0.2018,0.2039,0.2028,0.1973,0.2018,0.1978,0.1918,0.1990,0.1988,0.1985,0.2072,0.1961,0.1915,0.2057,0.1899,0.1872,0.1876,0.1810,0.2084,0.1973,0.1861,0.2002,0.1767,0.1727,0.1915,0.…
s512,0.1243,0.1192,0.3032,0.2035,0.2266,0.1150,0.1638,0.1843,0.1741,0.2547,0.2160,0.1758,0.1662,0.1490,0.1691,0.1611,0.1712,0.1742,0.1094,0.1170,0.1353,0.1800,0.1728,0.1671,0.1211,0.1128,0.0975,0.1068,0.1131,0.1079,0.1052,0.0964,0.1012,0.1069,0.1203,0.1073,0.1011,0.1059,0.1082,0.0932,0.1064,0.1049,0.0910,0.2895,0.3235,0.1775,0.2795,0.1877,0.1752,0.1070,0.2951,0.1723,0.3047,0.1766,0.1708,0.2947,0.…
s513,0.1471,0.1481,0.2893,0.2041,0.2270,0.1417,0.1807,0.1997,0.1910,0.2652,0.2236,0.1923,0.1829,0.1715,0.1844,0.1753,0.1902,0.1872,0.1365,0.1453,0.1495,0.1851,0.1851,0.1784,0.1473,0.1359,0.1294,0.1242,0.1449,0.1305,0.1295,0.1212,0.1304,0.1408,0.1435,0.1365,0.1302,0.1336,0.1339,0.1234,0.1307,0.1359,0.1207,0.2773,0.3076,0.1951,0.2693,0.1974,0.1873,0.1345,0.2828,0.1884,0.2880,0.1912,0.1819,0.2825,0.…
s514,0.1487,0.1467,0.3051,0.2108,0.2362,0.1375,0.1666,0.2027,0.1722,0.2653,0.2312,0.1934,0.1701,0.1455,0.1654,0.1707,0.1922,0.1886,0.1344,0.1268,0.1552,0.1965,0.1898,0.1769,0.1476,0.1302,0.0940,0.1331,0.1411,0.1274,0.1347,0.1234,0.1144,0.1030,0.1420,0.1370,0.1295,0.1348,0.1331,0.1179,0.1385,0.1305,0.1171,0.2913,0.3235,0.1967,0.2850,0.2102,0.1923,0.1326,0.2960,0.1901,0.3047,0.1952,0.1880,0.2974,0.…
s515,0.1480,0.1432,0.3164,0.2198,0.2417,0.1361,0.1838,0.2034,0.1925,0.2727,0.2339,0.1927,0.1871,0.1699,0.1856,0.1833,0.1915,0.1887,0.1266,0.1353,0.1510,0.1956,0.1890,0.1813,0.1407,0.1290,0.1188,0.1254,0.1322,0.1264,0.1255,0.1158,0.1207,0.1296,0.1395,0.1328,0.1180,0.1297,0.1289,0.1104,0.1316,0.1243,0.1086,0.3010,0.3366,0.1988,0.2952,0.2096,0.1940,0.1260,0.3071,0.1922,0.3166,0.1989,0.1914,0.3088,0.…
s516,0.1495,0.1451,0.3171,0.2247,0.2422,0.1413,0.1891,0.2080,0.1957,0.2720,0.2353,0.1997,0.1898,0.1752,0.1910,0.1857,0.1927,0.1932,0.1302,0.1370,0.1576,0.1966,0.1932,0.1866,0.1442,0.1323,0.1247,0.1288,0.1381,0.1313,0.1272,0.1211,0.1257,0.1333,0.1455,0.1376,0.1215,0.1325,0.1328,0.1160,0.1377,0.1265,0.1119,0.3009,0.3367,0.2018,0.2968,0.2092,0.1959,0.1296,0.3069,0.1971,0.3170,0.2004,0.1915,0.3107,0.…
s517,0.1501,0.1458,0.3158,0.2170,0.2429,0.1409,0.1890,0.2082,0.1962,0.2750,0.2353,0.1954,0.1889,0.1746,0.1901,0.1866,0.1923,0.1889,0.1308,0.1375,0.1565,0.1973,0.1920,0.1870,0.1447,0.1325,0.1225,0.1292,0.1352,0.1288,0.1295,0.1209,0.1273,0.1326,0.1462,0.1374,0.1256,0.1296,0.1314,0.1166,0.1325,0.1298,0.1134,0.3003,0.3364,0.2001,0.2960,0.2101,0.1965,0.1282,0.3070,0.1952,0.3170,0.2004,0.1918,0.3093,0.…
s518,0.1360,0.1314,0.3139,0.2041,0.2334,0.1301,0.1699,0.1951,0.1783,0.2698,0.2263,0.1768,0.1702,0.1631,0.1755,0.1658,0.1757,0.1673,0.1226,0.1215,0.1481,0.1797,0.1807,0.1669,0.1326,0.1187,0.1097,0.1174,0.1243,0.1080,0.1217,0.1086,0.1166,0.1192,0.1353,0.1274,0.1173,0.1193,0.1240,0.1060,0.1217,0.1137,0.1011,0.2933,0.3448,0.1853,0.2765,0.1968,0.1844,0.1158,0.3005,0.1771,0.3122,0.1956,0.1763,0.3001,0.…
s519,0.1555,0.1473,0.3178,0.2207,0.2445,0.1422,0.1889,0.2092,0.1967,0.2747,0.2354,0.1953,0.1916,0.1747,0.1909,0.1881,0.1955,0.1915,0.1344,0.1408,0.1563,0.1973,0.1939,0.1860,0.1476,0.1333,0.1237,0.1290,0.1373,0.1333,0.1301,0.1207,0.1264,0.1333,0.1472,0.1404,0.1237,0.1358,0.1318,0.1186,0.1380,0.1293,0.1141,0.3032,0.3375,0.2034,0.2975,0.2117,0.1986,0.1331,0.3089,0.1980,0.3175,0.2029,0.1933,0.3116,0.…
s520,0.1477,0.1426,0.3201,0.2216,0.2428,0.1391,0.1846,0.2030,0.1939,0.2739,0.2366,0.1923,0.1874,0.1721,0.1882,0.1819,0.1879,0.1905,0.1291,0.1321,0.1516,0.1941,0.1912,0.1823,0.1382,0.1327,0.1152,0.1234,0.1327,0.1224,0.1268,0.1155,0.1191,0.1276,0.1407,0.1364,0.1206,0.1295,0.1295,0.1098,0.1288,0.1220,0.1057,0.3049,0.3411,0.2000,0.2979,0.2094,0.1949,0.1232,0.3101,0.1934,0.3196,0.1990,0.1900,0.3124,0.…
s521,0.1508,0.1460,0.3143,0.2151,0.2410,0.1393,0.1847,0.2019,0.1937,0.2731,0.2346,0.1943,0.1853,0.1703,0.1874,0.1829,0.1919,0.1895,0.1287,0.1369,0.1522,0.1936,0.1916,0.1828,0.1405,0.1319,0.1181,0.1245,0.1338,0.1258,0.1277,0.1180,0.1204,0.1288,0.1433,0.1379,0.1223,0.1294,0.1298,0.1151,0.1335,0.1258,0.1110,0.2995,0.3349,0.1978,0.2930,0.2076,0.1927,0.1273,0.3045,0.1942,0.3134,0.1958,0.1899,0.3079,0.…
s523,0.1553,0.1485,0.3183,0.2197,0.2461,0.1436,0.1864,0.2067,0.1960,0.2739,0.2370,0.1982,0.1903,0.1727,0.1903,0.1881,0.1978,0.1961,0.1331,0.1388,0.1599,0.2023,0.1930,0.1878,0.1482,0.1384,0.1209,0.1292,0.1413,0.1338,0.1317,0.1226,0.1276,0.1345,0.1483,0.1369,0.1274,0.1340,0.1328,0.1141,0.1360,0.1286,0.1141,0.3038,0.3376,0.2029,0.2955,0.2118,0.1955,0.1321,0.3085,0.1996,0.3170,0.1999,0.1909,0.3096,0.…
s527,0.1448,0.1398,0.3128,0.2147,0.2377,0.1353,0.1816,0.2009,0.1915,0.2682,0.2309,0.1892,0.1833,0.1671,0.1849,0.1786,0.1865,0.1856,0.1252,0.1315,0.1514,0.1919,0.1869,0.1803,0.1387,0.1242,0.1150,0.1240,0.1302,0.1248,0.1261,0.1172,0.1216,0.1256,0.1393,0.1318,0.1177,0.1287,0.1279,0.1086,0.1298,0.1193,0.1070,0.2977,0.3341,0.1949,0.2897,0.2073,0.1902,0.1211,0.3030,0.1911,0.3129,0.1947,0.1821,0.3051,0.…
s540,0.1450,0.1426,0.3047,0.2094,0.2369,0.1360,0.1649,0.2023,0.1708,0.2667,0.2304,0.1936,0.1663,0.1467,0.1641,0.1694,0.1921,0.1877,0.1361,0.1217,0.1588,0.1941,0.1923,0.1777,0.1434,0.1255,0.0874,0.1360,0.1408,0.1226,0.1403,0.1269,0.1051,0.1002,0.1432,0.1369,0.1285,0.1323,0.1338,0.1208,0.1354,0.1352,0.1189,0.2890,0.3282,0.1964,0.2818,0.2052,0.1936,0.1328,0.2948,0.1883,0.3053,0.1978,0.1892,0.2982,0.…
s541,0.1416,0.1388,0.3029,0.2082,0.2324,0.1329,0.1633,0.1996,0.1712,0.2647,0.2276,0.1898,0.1630,0.1460,0.1633,0.1677,0.1899,0.1810,0.1309,0.1236,0.1529,0.1884,0.1874,0.1747,0.1387,0.1227,0.0887,0.1294,0.1351,0.1233,0.1340,0.1236,0.1093,0.1002,0.1378,0.1339,0.1260,0.1281,0.1316,0.1172,0.1345,0.1290,0.1164,0.2858,0.3250,0.1924,0.2794,0.2010,0.1884,0.1314,0.2919,0.1851,0.3038,0.1932,0.1821,0.2929,0.…
s542,0.1291,0.1235,0.2918,0.1898,0.2226,0.1188,0.1486,0.1869,0.1541,0.2559,0.2141,0.1744,0.1493,0.1327,0.1527,0.1531,0.1782,0.1638,0.1228,0.1089,0.1444,0.1749,0.1794,0.1606,0.1283,0.1092,0.0821,0.1220,0.1247,0.1083,0.1249,0.1116,0.0957,0.0882,0.1274,0.1230,0.1159,0.1157,0.1214,0.1062,0.1211,0.1158,0.1058,0.2710,0.3203,0.1730,0.2611,0.1879,0.1784,0.1157,0.2835,0.1671,0.2915,0.1859,0.1678,0.2805,0.…
s543,0.1427,0.1403,0.3019,0.2126,0.2350,0.1319,0.1632,0.2017,0.1722,0.2652,0.2292,0.1926,0.1666,0.1470,0.1633,0.1694,0.1905,0.1865,0.1321,0.1231,0.1520,0.1926,0.1895,0.1753,0.1413,0.1251,0.0894,0.1331,0.1384,0.1230,0.1376,0.1246,0.1108,0.0961,0.1391,0.1346,0.1280,0.1319,0.1323,0.1171,0.1347,0.1307,0.1162,0.2877,0.3223,0.1942,0.2803,0.2053,0.1909,0.1302,0.2933,0.1882,0.3029,0.1927,0.1861,0.2956,0.…
s544,0.1480,0.1429,0.3179,0.2180,0.2445,0.1422,0.1851,0.1981,0.1918,0.2758,0.2339,0.1935,0.1888,0.1750,0.1872,0.1811,0.1881,0.1857,0.1302,0.1373,0.1587,0.1936,0.1945,0.1824,0.1407,0.1327,0.1240,0.1251,0.1359,0.1211,0.1219,0.1147,0.1240,0.1333,0.1421,0.1390,0.1261,0.1287,0.1328,0.1153,0.1332,0.1283,0.1127,0.3032,0.3443,0.1959,0.2956,0.2116,0.1978,0.1284,0.3102,0.1923,0.3216,0.2010,0.1904,0.3099,0.…
s545,0.1445,0.1406,0.3124,0.2131,0.2397,0.1393,0.1795,0.1925,0.1853,0.2721,0.2277,0.1846,0.1841,0.1724,0.1829,0.1730,0.1824,0.1774,0.1270,0.1351,0.1529,0.1835,0.1872,0.1762,0.1402,0.1282,0.1219,0.1215,0.1300,0.1194,0.1251,0.1115,0.1211,0.1326,0.1407,0.1342,0.1243,0.1294,0.1335,0.1138,0.1335,0.1266,0.1122,0.2959,0.3434,0.1944,0.2867,0.2070,0.1946,0.1239,0.3037,0.1868,0.3139,0.2003,0.1857,0.3035,0.…
s60,0.1497,0.1412,0.3183,0.2159,0.2453,0.1408,0.1856,0.1993,0.1932,0.2779,0.2327,0.1898,0.1880,0.1749,0.1888,0.1783,0.1846,0.1826,0.1284,0.1336,0.1564,0.1891,0.1917,0.1846,0.1407,0.1299,0.1248,0.1262,0.1315,0.1219,0.1242,0.1173,0.1248,0.1352,0.1430,0.1379,0.1281,0.1333,0.1364,0.1141,0.1369,0.1259,0.1112,0.3026,0.3452,0.1960,0.2921,0.2117,0.1978,0.1229,0.3105,0.1923,0.3214,0.2045,0.1928,0.3106,0.1…
s61,0.1627,0.1521,0.3285,0.2328,0.2532,0.1543,0.1993,0.2090,0.2045,0.2825,0.2438,0.1984,0.1981,0.1850,0.1992,0.1888,0.1973,0.1959,0.1372,0.1457,0.1645,0.2007,0.2004,0.1938,0.1520,0.1433,0.1348,0.1318,0.1416,0.1350,0.1342,0.1271,0.1348,0.1449,0.1522,0.1509,0.1368,0.1463,0.1461,0.1219,0.1492,0.1363,0.1225,0.3117,0.3508,0.2107,0.3052,0.2222,0.2063,0.1330,0.3197,0.2055,0.3290,0.2156,0.2050,0.3212,0.2…
s62,0.1432,0.1348,0.3124,0.2140,0.2378,0.1341,0.1733,0.1963,0.1801,0.2663,0.2285,0.1894,0.1740,0.1590,0.1747,0.1722,0.1839,0.1819,0.1220,0.1247,0.1496,0.1889,0.1861,0.1770,0.1347,0.1277,0.1016,0.1220,0.1263,0.1193,0.1235,0.1128,0.1107,0.1116,0.1320,0.1307,0.1202,0.1293,0.1267,0.1104,0.1286,0.1259,0.1095,0.2964,0.3321,0.1951,0.2913,0.2037,0.1884,0.1212,0.3019,0.1894,0.3123,0.1943,0.1887,0.3048,0.1…
s63,0.1562,0.1464,0.3286,0.2340,0.2518,0.1478,0.1924,0.2014,0.2001,0.2792,0.2404,0.1954,0.1930,0.1782,0.1953,0.1849,0.1914,0.1927,0.1268,0.1393,0.1541,0.1988,0.1934,0.1862,0.1429,0.1424,0.1243,0.1209,0.1302,0.1262,0.1244,0.1158,0.1248,0.1352,0.1453,0.1410,0.1301,0.1381,0.1334,0.1145,0.1369,0.1254,0.1127,0.3139,0.3501,0.2060,0.3070,0.2189,0.1991,0.1234,0.3190,0.2018,0.3286,0.2081,0.1983,0.3204,0.2…
s64,0.1551,0.1454,0.3303,0.2341,0.2515,0.1449,0.1922,0.2017,0.2016,0.2813,0.2408,0.1944,0.1941,0.1812,0.1959,0.1884,0.1923,0.1938,0.1270,0.1384,0.1573,0.1975,0.1925,0.1881,0.1429,0.1451,0.1265,0.1233,0.1316,0.1271,0.1236,0.1161,0.1245,0.1367,0.1447,0.1408,0.1282,0.1426,0.1374,0.1160,0.1400,0.1288,0.1143,0.3152,0.3520,0.2074,0.3085,0.2199,0.2017,0.1235,0.3203,0.2041,0.3286,0.2074,0.2013,0.3214,0.2…
s65,0.1500,0.1406,0.3275,0.2316,0.2483,0.1411,0.1879,0.1971,0.1949,0.2772,0.2352,0.1896,0.1888,0.1739,0.1911,0.1793,0.1870,0.1859,0.1211,0.1320,0.1496,0.1914,0.1881,0.1811,0.1359,0.1369,0.1185,0.1162,0.1245,0.1199,0.1168,0.1088,0.1161,0.1283,0.1384,0.1338,0.1219,0.1353,0.1305,0.1049,0.1326,0.1208,0.1068,0.3110,0.3487,0.2018,0.3045,0.2152,0.1969,0.1179,0.3162,0.1961,0.3254,0.2003,0.1969,0.3187,0.2…
s67,0.1184,0.1217,0.2890,0.2110,0.2299,0.1141,0.1799,0.2022,0.1882,0.2536,0.2219,0.1924,0.1842,0.1635,0.1821,0.1777,0.1873,0.1860,0.1376,0.1439,0.1505,0.1922,0.1869,0.1815,0.1402,0.1037,0.1265,0.1371,0.1426,0.1398,0.1415,0.1286,0.1306,0.1396,0.1252,0.1395,0.1293,0.1338,0.1359,0.1271,0.1354,0.1406,0.1245,0.2793,0.3101,0.1948,0.2701,0.2004,0.1877,0.1354,0.2804,0.1871,0.2908,0.1906,0.1803,0.2843,0.1…
s68,0.1978,0.2033,0.1877,0.1755,0.1885,0.1880,0.1965,0.1984,0.1973,0.2097,0.1970,0.2039,0.1949,0.1762,0.1947,0.1890,0.1968,0.1943,0.2072,0.2009,0.1576,0.1997,0.1907,0.1881,0.2125,0.1808,0.1973,0.2118,0.2119,0.2012,0.2161,0.2064,0.2052,0.2063,0.2022,0.2111,0.2075,0.2002,0.2059,0.2038,0.2074,0.2120,0.2034,0.1949,0.2054,0.1946,0.1841,0.1909,0.1859,0.2063,0.1914,0.1877,0.1991,0.1779,0.1758,0.1912,0.1…
s69,0.1909,0.1959,0.2192,0.1845,0.1950,0.1880,0.2018,0.2173,0.2032,0.2324,0.2163,0.2075,0.2017,0.1820,0.2009,0.1936,0.2012,0.1989,0.1918,0.1882,0.1634,0.2052,0.1942,0.1939,0.2049,0.1796,0.1832,0.1938,0.1966,0.1879,0.1964,0.1863,0.1904,0.1925,0.1888,0.1988,0.1882,0.1935,0.1880,0.1870,0.1922,0.1953,0.1826,0.2214,0.2360,0.1975,0.2145,0.2004,0.1886,0.1938,0.2208,0.1913,0.2279,0.1877,0.1823,0.2225,0.1…
s70,0.1433,0.1405,0.3123,0.2187,0.2363,0.1341,0.1722,0.1991,0.1784,0.2694,0.2319,0.1929,0.1733,0.1550,0.1746,0.1717,0.1885,0.1867,0.1224,0.1245,0.1501,0.1899,0.1877,0.1771,0.1369,0.1308,0.0980,0.1221,0.1273,0.1187,0.1224,0.1127,0.1092,0.1089,0.1351,0.1309,0.1192,0.1290,0.1263,0.1060,0.1313,0.1135,0.0960,0.2987,0.3346,0.1931,0.2917,0.2065,0.1908,0.1210,0.3035,0.1905,0.3133,0.1922,0.1857,0.3049,0.1…
s71,0.1380,0.1345,0.3089,0.2180,0.2321,0.1312,0.1669,0.1981,0.1749,0.2655,0.2256,0.1854,0.1681,0.1499,0.1688,0.1690,0.1827,0.1823,0.1209,0.1195,0.1471,0.1888,0.1838,0.1738,0.1325,0.1281,0.0932,0.1179,0.1253,0.1170,0.1198,0.1114,0.1075,0.1030,0.1320,0.1279,0.1159,0.1259,0.1212,0.1023,0.1269,0.1132,0.0970,0.2951,0.3307,0.1908,0.2892,0.2020,0.1865,0.1180,0.2993,0.1888,0.3095,0.1914,0.1815,0.3020,0.1…
s72,0.1410,0.1374,0.3083,0.2167,0.2343,0.1349,0.1721,0.1994,0.1805,0.2665,0.2289,0.1896,0.1729,0.1557,0.1740,0.1736,0.1867,0.1845,0.1223,0.1254,0.1488,0.1892,0.1866,0.1763,0.1370,0.1309,0.0987,0.1230,0.1275,0.1212,0.1253,0.1164,0.1102,0.1098,0.1374,0.1295,0.1197,0.1316,0.1253,0.1058,0.1281,0.1171,0.1010,0.2956,0.3308,0.1925,0.2892,0.2047,0.1878,0.1238,0.3004,0.1898,0.3104,0.1895,0.1826,0.3022,0.1…
s73,0.1291,0.1285,0.3017,0.1972,0.2284,0.1240,0.1633,0.1924,0.1702,0.2666,0.2243,0.1763,0.1615,0.1508,0.1635,0.1601,0.1797,0.1649,0.1218,0.1174,0.1492,0.1773,0.1804,0.1667,0.1285,0.1173,0.0968,0.1237,0.1231,0.1103,0.1242,0.1140,0.1119,0.1050,0.1284,0.1252,0.1177,0.1212,0.1208,0.1067,0.1251,0.1138,0.1004,0.2829,0.3351,0.1784,0.2676,0.1911,0.1822,0.1148,0.2931,0.1745,0.3019,0.1898,0.1735,0.2934,0.1…
s74,0.1369,0.1374,0.3034,0.2110,0.2334,0.1309,0.1702,0.1962,0.1768,0.2633,0.2274,0.1878,0.1703,0.1532,0.1714,0.1704,0.1842,0.1835,0.1228,0.1235,0.1454,0.1872,0.1844,0.1738,0.1358,0.1278,0.0973,0.1231,0.1277,0.1175,0.1251,0.1112,0.1109,0.1075,0.1339,0.1296,0.1184,0.1258,0.1229,0.1057,0.1274,0.1156,0.0984,0.2901,0.3267,0.1886,0.2851,0.1996,0.1852,0.1212,0.2964,0.1866,0.3044,0.1892,0.1834,0.2987,0.1…
s75,0.1413,0.1350,0.3200,0.2255,0.2390,0.1357,0.1833,0.1995,0.1890,0.2728,0.2325,0.1895,0.1830,0.1683,0.1867,0.1780,0.1864,0.1863,0.1186,0.1282,0.1449,0.1902,0.1878,0.1795,0.1331,0.1292,0.1134,0.1181,0.1263,0.1209,0.1181,0.1077,0.1152,0.1227,0.1347,0.1263,0.1130,0.1265,0.1237,0.0925,0.1247,0.1027,0.0501,0.3062,0.3426,0.1954,0.2977,0.2075,0.1885,0.1157,0.3101,0.1903,0.3199,0.1948,0.1877,0.3135,0.1…
s76,0.1494,0.1446,0.3221,0.2260,0.2447,0.1418,0.1906,0.2053,0.1971,0.2810,0.2393,0.1924,0.1891,0.1748,0.1903,0.1836,0.1945,0.1923,0.1312,0.1372,0.1571,0.1970,0.1961,0.1851,0.1412,0.1353,0.1231,0.1276,0.1340,0.1287,0.1274,0.1162,0.1237,0.1326,0.1439,0.1367,0.1249,0.1333,0.1334,0.1075,0.1345,0.0763,0.0600,0.3068,0.3458,0.1999,0.3021,0.2158,0.1989,0.1247,0.3120,0.1967,0.3229,0.2035,0.1955,0.3163,0.2…
s77,0.1412,0.1397,0.3004,0.2154,0.2315,0.1330,0.1820,0.1972,0.1879,0.2649,0.2300,0.1937,0.1809,0.1654,0.1844,0.1799,0.1867,0.1889,0.1230,0.1369,0.1526,0.1899,0.1861,0.1793,0.1382,0.1313,0.1169,0.1297,0.1306,0.1285,0.1294,0.1178,0.1259,0.1298,0.1351,0.1144,0.1119,0.1123,0.1175,0.1168,0.1173,0.1278,0.1125,0.2903,0.3235,0.1931,0.2813,0.1974,0.1852,0.1269,0.2929,0.1869,0.3034,0.1839,0.1803,0.2956,0.1…
s78,0.1410,0.1401,0.3022,0.2140,0.2364,0.1322,0.1845,0.2027,0.1918,0.2643,0.2280,0.1956,0.1886,0.1707,0.1884,0.1837,0.1930,0.1884,0.1339,0.1401,0.1559,0.1937,0.1917,0.1845,0.1438,0.1315,0.1232,0.1358,0.1365,0.1324,0.1321,0.1221,0.1311,0.1345,0.1369,0.1098,0.1139,0.1000,0.1017,0.1209,0.1082,0.1317,0.1204,0.2874,0.3216,0.1950,0.2821,0.1962,0.1896,0.1314,0.2957,0.1903,0.3040,0.1872,0.1824,0.2962,0.1…
s79,0.1410,0.1418,0.2914,0.2079,0.2279,0.1328,0.1803,0.1960,0.1861,0.2517,0.2235,0.1901,0.1828,0.1634,0.1815,0.1791,0.1880,0.1857,0.1346,0.1405,0.1518,0.1907,0.1874,0.1800,0.1475,0.1300,0.1265,0.1389,0.1408,0.1372,0.1374,0.1279,0.1328,0.1361,0.1401,0.1138,0.1126,0.1098,0.1077,0.1250,0.1156,0.1377,0.1232,0.2787,0.3107,0.1926,0.2718,0.1945,0.1853,0.1358,0.2848,0.1835,0.2924,0.1889,0.1800,0.2859,0.1…
s8,0.1523,0.1453,0.3163,0.2224,0.2430,0.1432,0.1889,0.2033,0.1972,0.2756,0.2358,0.1964,0.1904,0.1750,0.1915,0.1844,0.1935,0.1921,0.1228,0.1399,0.1530,0.1969,0.1931,0.1850,0.1442,0.1366,0.1236,0.1290,0.1292,0.1303,0.1302,0.1208,0.1264,0.1353,0.1453,0.1399,0.1270,0.1335,0.1353,0.1179,0.1374,0.1292,0.1144,0.3024,0.3382,0.2013,0.2955,0.2121,0.1966,0.1253,0.3091,0.1981,0.3187,0.2041,0.1906,0.3099,0.20…
s80,0.1434,0.1425,0.2964,0.2158,0.2359,0.1313,0.1871,0.2040,0.1942,0.2643,0.2299,0.1988,0.1879,0.1710,0.1891,0.1846,0.1944,0.1894,0.1369,0.1473,0.1553,0.1939,0.1890,0.1863,0.1482,0.1355,0.1285,0.1367,0.1387,0.1371,0.1355,0.1289,0.1319,0.1391,0.1372,0.1079,0.1135,0.1058,0.1068,0.1262,0.1081,0.1368,0.1235,0.2847,0.3168,0.1961,0.2774,0.1951,0.1911,0.1361,0.2920,0.1877,0.2983,0.1888,0.1839,0.2919,0.1…
s81,0.1357,0.1380,0.3032,0.2206,0.2342,0.1312,0.1839,0.2012,0.1919,0.2641,0.2271,0.1950,0.1869,0.1685,0.1885,0.1833,0.1906,0.1908,0.1273,0.1401,0.1546,0.1929,0.1907,0.1844,0.1444,0.1325,0.1226,0.1299,0.1336,0.1350,0.1249,0.1197,0.1226,0.1358,0.1328,0.0995,0.1074,0.0562,0.0908,0.1196,0.0963,0.1268,0.1174,0.2910,0.3243,0.1951,0.2828,0.1998,0.1885,0.1296,0.2954,0.1864,0.3060,0.1853,0.1798,0.2970,0.1…
s82,0.1478,0.1423,0.3179,0.2239,0.2404,0.1364,0.1856,0.2049,0.1906,0.2741,0.2358,0.1938,0.1871,0.1728,0.1875,0.1820,0.1936,0.1911,0.1282,0.1337,0.1536,0.1958,0.1914,0.1839,0.1417,0.1292,0.1180,0.1236,0.1325,0.1266,0.1252,0.1145,0.1220,0.1280,0.1394,0.1375,0.1211,0.1337,0.1313,0.1045,0.1333,0.1061,0.0589,0.3037,0.3393,0.1989,0.2976,0.2117,0.1969,0.1230,0.3106,0.1969,0.3192,0.1997,0.1908,0.3113,0.2…
s83,0.1420,0.1400,0.3047,0.2170,0.2341,0.1317,0.1570,0.1984,0.1676,0.2623,0.2264,0.1884,0.1612,0.1402,0.1574,0.1656,0.1858,0.1816,0.1267,0.1197,0.1498,0.1895,0.1837,0.1738,0.1394,0.1288,0.0811,0.1275,0.1326,0.1205,0.1283,0.1174,0.1059,0.0924,0.1356,0.1317,0.1208,0.1337,0.1277,0.1119,0.1298,0.1264,0.1113,0.2901,0.3253,0.1922,0.2836,0.2033,0.1872,0.1256,0.2957,0.1879,0.3055,0.1918,0.1842,0.2975,0.1…
s84,0.1486,0.1437,0.3144,0.2196,0.2437,0.1381,0.1771,0.2046,0.1861,0.2743,0.2360,0.1954,0.1778,0.1605,0.1801,0.1771,0.1961,0.1910,0.1304,0.1323,0.1558,0.1970,0.1956,0.1836,0.1440,0.1307,0.1044,0.1311,0.1360,0.1274,0.1342,0.1221,0.1202,0.1168,0.1458,0.1406,0.1284,0.1332,0.1338,0.1152,0.1386,0.1308,0.1149,0.3015,0.3363,0.2001,0.2941,0.2141,0.1966,0.1300,0.3059,0.1964,0.3145,0.2008,0.1929,0.3088,0.2…
s85,0.1409,0.1319,0.3213,0.2203,0.2384,0.1295,0.1796,0.1903,0.1878,0.2694,0.2308,0.1826,0.1828,0.1683,0.1834,0.1728,0.1800,0.1819,0.1129,0.1256,0.1397,0.1838,0.1804,0.1728,0.1309,0.1300,0.1129,0.1084,0.1172,0.1137,0.1104,0.1043,0.1087,0.1220,0.1295,0.1258,0.1149,0.1268,0.1228,0.0990,0.1253,0.1130,0.0987,0.3042,0.3427,0.1923,0.2976,0.2073,0.1870,0.1107,0.3122,0.1914,0.3203,0.1934,0.1856,0.3125,0.1…
s86,0.1585,0.1490,0.3250,0.2284,0.2504,0.1477,0.1937,0.2048,0.2038,0.2818,0.2431,0.1991,0.1953,0.1816,0.1994,0.1896,0.1966,0.1955,0.1331,0.1438,0.1599,0.1996,0.1979,0.1895,0.1508,0.1400,0.1316,0.1333,0.1394,0.1356,0.1328,0.1236,0.1332,0.1418,0.1503,0.1462,0.1337,0.1401,0.1406,0.1195,0.1401,0.1365,0.1170,0.3102,0.3453,0.2056,0.3045,0.2201,0.2036,0.1323,0.3172,0.2043,0.3252,0.2098,0.2000,0.3182,0.2…
s87,0.1572,0.1453,0.3233,0.2260,0.2526,0.1462,0.1886,0.2068,0.1956,0.2776,0.2402,0.1945,0.1900,0.1759,0.1914,0.1838,0.1937,0.1946,0.1336,0.1383,0.1559,0.1966,0.1930,0.1867,0.1477,0.1393,0.1192,0.1266,0.1355,0.1281,0.1295,0.1205,0.1241,0.1307,0.1480,0.1428,0.1319,0.1408,0.1406,0.1206,0.1432,0.1318,0.1146,0.3089,0.3449,0.2044,0.3031,0.2171,0.1994,0.1300,0.3146,0.2026,0.3229,0.2044,0.1982,0.3161,0.2…
s88,0.1510,0.1403,0.3268,0.2248,0.2472,0.1403,0.1887,0.2006,0.1979,0.2787,0.2387,0.1895,0.1913,0.1756,0.1918,0.1825,0.1829,0.1869,0.1242,0.1331,0.1521,0.1926,0.1907,0.1830,0.1387,0.1350,0.1211,0.1190,0.1283,0.1248,0.1231,0.1149,0.1196,0.1324,0.1406,0.1371,0.1224,0.1341,0.1327,0.1074,0.1337,0.1209,0.1058,0.3110,0.3468,0.2030,0.3048,0.2164,0.1978,0.1214,0.3182,0.1972,0.3263,0.1999,0.1955,0.3197,0.2…
s89,0.1841,0.1864,0.2010,0.1749,0.1911,0.1743,0.1887,0.1953,0.1906,0.2175,0.1987,0.1949,0.1898,0.1686,0.1889,0.1837,0.1906,0.1867,0.1886,0.1817,0.1531,0.1924,0.1824,0.1850,0.1926,0.1699,0.1795,0.1933,0.1934,0.1823,0.1948,0.1870,0.1863,0.1877,0.1850,0.1928,0.1886,0.1821,0.1866,0.1828,0.1892,0.1922,0.1811,0.2069,0.2220,0.1844,0.1984,0.1892,0.1801,0.1873,0.2038,0.1845,0.2122,0.1746,0.1738,0.2066,0.1…
s90,0.1158,0.1206,0.2852,0.1981,0.2219,0.1075,0.1673,0.1919,0.1773,0.2506,0.2165,0.1840,0.1726,0.1549,0.1697,0.1690,0.1790,0.1789,0.1295,0.1297,0.1444,0.1874,0.1783,0.1723,0.1332,0.1018,0.1120,0.1291,0.1336,0.1255,0.1328,0.1241,0.1194,0.1223,0.1175,0.1292,0.1214,0.1237,0.1245,0.1191,0.1261,0.1303,0.1155,0.2720,0.3073,0.1848,0.2668,0.1935,0.1826,0.1283,0.2783,0.1809,0.2884,0.1833,0.1750,0.2797,0.1…
s91,0.1844,0.1848,0.2232,0.1913,0.2040,0.1769,0.1672,0.1700,0.1704,0.1745,0.1674,0.1763,0.1683,0.1445,0.1651,0.1637,0.1670,0.1657,0.1819,0.1739,0.1273,0.1676,0.1597,0.1602,0.1930,0.1768,0.1772,0.1859,0.1866,0.1784,0.1907,0.1776,0.1814,0.1843,0.1835,0.1874,0.1830,0.1850,0.1829,0.1768,0.1863,0.1875,0.1761,0.2171,0.2377,0.1923,0.2119,0.1967,0.1855,0.1827,0.2184,0.1889,0.2228,0.1843,0.1838,0.2201,0.1…
s92,0.1501,0.1424,0.3274,0.2257,0.2484,0.1410,0.1910,0.2007,0.1973,0.2783,0.2402,0.1929,0.1905,0.1769,0.1930,0.1845,0.1900,0.1910,0.1270,0.1341,0.1529,0.1933,0.1921,0.1831,0.1397,0.1343,0.1232,0.1216,0.1305,0.1256,0.1255,0.1145,0.1225,0.1319,0.1428,0.1323,0.1239,0.1328,0.1312,0.1097,0.1329,0.1227,0.1134,0.3121,0.3479,0.2024,0.3048,0.2147,0.1978,0.1211,0.3162,0.1983,0.3256,0.2048,0.1969,0.3190,0.2…
s93,0.1680,0.1695,0.2076,0.1739,0.1911,0.1591,0.1476,0.1594,0.1531,0.1601,0.1545,0.1626,0.1502,0.1263,0.1467,0.1455,0.1542,0.1531,0.1723,0.1545,0.1190,0.1572,0.1473,0.1463,0.1784,0.1558,0.1530,0.1763,0.1732,0.1674,0.1779,0.1707,0.1662,0.1612,0.1673,0.1741,0.1667,0.1686,0.1682,0.1633,0.1703,0.1726,0.1615,0.2040,0.2221,0.1778,0.1964,0.1812,0.1724,0.1703,0.2068,0.1728,0.2081,0.1718,0.1665,0.2046,0.1…
s94,0.2694,0.2851,0.0902,0.1583,0.1584,0.2619,0.2269,0.2266,0.2303,0.1693,0.1989,0.2402,0.2326,0.2002,0.2222,0.2277,0.2336,0.2302,0.3073,0.2829,0.1918,0.2351,0.2229,0.2252,0.3020,0.2665,0.2936,0.3200,0.3083,0.3033,0.3256,0.3189,0.3063,0.2975,0.2799,0.3032,0.3062,0.2934,0.2935,0.3127,0.2993,0.3145,0.3118,0.1157,0.1034,0.2107,0.1108,0.1947,0.1947,0.3133,0.1112,0.2017,0.1117,0.1838,0.1862,0.1091,0.2…
s96,0.2737,0.2899,0.0893,0.1582,0.1560,0.2666,0.2294,0.2306,0.2318,0.1729,0.2017,0.2442,0.2333,0.2041,0.2254,0.2308,0.2346,0.2330,0.3120,0.2856,0.1947,0.2346,0.2251,0.2286,0.3057,0.2747,0.2979,0.3252,0.3124,0.3083,0.3303,0.3236,0.3099,0.3029,0.2846,0.3046,0.3092,0.3004,0.2974,0.3175,0.3021,0.3193,0.3166,0.1135,0.1028,0.2116,0.1131,0.1958,0.1946,0.3168,0.1096,0.2061,0.1120,0.1868,0.1863,0.1090,0.2…
s97,0.0958,0.1027,0.2659,0.1984,0.2134,0.0865,0.1730,0.1925,0.1783,0.2373,0.2080,0.1867,0.1755,0.1545,0.1746,0.1709,0.1789,0.1782,0.1361,0.1431,0.1437,0.1833,0.1798,0.1759,0.1299,0.0838,0.1253,0.1431,0.1402,0.1402,0.1432,0.1351,0.1279,0.1373,0.0936,0.1299,0.1288,0.1273,0.1260,0.1321,0.1287,0.1426,0.1274,0.2571,0.2868,0.1843,0.2454,0.1877,0.1776,0.1408,0.2582,0.1798,0.2698,0.1764,0.1672,0.2601,0.1…
s98,0.2675,0.2800,0.0880,0.1550,0.1545,0.2600,0.2273,0.2269,0.2291,0.1708,0.2020,0.2394,0.2295,0.2026,0.2228,0.2242,0.2313,0.2260,0.3047,0.2780,0.1922,0.2299,0.2218,0.2261,0.2964,0.2638,0.2902,0.3164,0.3045,0.2987,0.3215,0.3162,0.3017,0.2944,0.2752,0.2974,0.3020,0.2897,0.2897,0.3096,0.2951,0.3106,0.3082,0.1096,0.1027,0.2074,0.1134,0.1930,0.1903,0.3081,0.1055,0.2010,0.1116,0.1818,0.1868,0.1125,0.1…
sN10,0.1471,0.1411,0.3065,0.2111,0.2357,0.1383,0.1810,0.1980,0.1859,0.2688,0.2316,0.1901,0.1820,0.1638,0.1800,0.1783,0.1898,0.1850,0.1300,0.1341,0.1534,0.1904,0.1882,0.1812,0.1428,0.1269,0.1145,0.1264,0.1356,0.1275,0.1276,0.1203,0.1197,0.1239,0.1416,0.1357,0.1239,0.1298,0.1316,0.1151,0.1352,0.1279,0.1116,0.2913,0.3301,0.1961,0.2866,0.2085,0.1911,0.1278,0.2971,0.1917,0.3089,0.1959,0.1880,0.3015,0.…
sN8,0.1471,0.1409,0.3081,0.2117,0.2376,0.1383,0.1839,0.2008,0.1909,0.2675,0.2303,0.1909,0.1831,0.1683,0.1868,0.1805,0.1859,0.1864,0.1299,0.1390,0.1544,0.1917,0.1903,0.1839,0.1422,0.1277,0.1236,0.1265,0.1349,0.1282,0.1272,0.1183,0.1259,0.1344,0.1395,0.1376,0.1268,0.1296,0.1329,0.1171,0.1350,0.1307,0.1134,0.2917,0.3303,0.1967,0.2855,0.2083,0.1943,0.1301,0.2981,0.1900,0.3072,0.1959,0.1883,0.3009,0.1…
sN9,0.1446,0.1408,0.3069,0.2117,0.2325,0.1379,0.1804,0.1995,0.1890,0.2662,0.2289,0.1898,0.1851,0.1688,0.1848,0.1769,0.1816,0.1829,0.1285,0.1361,0.1542,0.1895,0.1884,0.1780,0.1421,0.1288,0.1195,0.1271,0.1329,0.1268,0.1274,0.1181,0.1257,0.1293,0.1373,0.1371,0.1280,0.1281,0.1342,0.1142,0.1322,0.1273,0.1151,0.2924,0.3350,0.1939,0.2840,0.2034,0.1937,0.1252,0.2987,0.1872,0.3101,0.1976,0.1854,0.3008,0.1…
