# Supplementary material for: Genome-wide association study, population structure, and genetic diversity of the tea plant in Guizhou Plateau
Source: BMC Plant Biol. 2024 Jan 30;24:79. doi: 10.1186/s12870-024-04761-x (PMC10826100; doi:10.1186/s12870-024-04761-x)
Supplement: Supplementary file 4 — Additional file 4: table S1. Phenotypic data for OTL and OtL of tea plant. [file 12870_2024_4761_MOESM4_ESM.xlsx]

## Sheet: TableS1
Table S1 Phenotypic data for OTL and OtL of tea plant
Serial No.	DNA ID	Accession/clone/collection	OTL	OTL Socre	OtL	OtL Score
GZ1	1	J3-1	4/22	7	2023-04-29	8
GZ2	2	SH5-13(N271-1)	4/15	6	4/22	7
GZ7	13	ZHENGAN2-1	4/15	6	4/22	7
GZ9	18	DAOZHEN2-4	4/15	6	4/22	7
GZ12	22	AN-G5	4/4	4	4/15	6
GZ14	24	SD-Yuancha9	3/27	3	4/4	4
GZ19	29	XT1	3/27	3	2023-04-15	6
GZ20	30	SH2	3/27	3	2023-04-07	5
GZ22	32	SANHE(DNA99)	3/26	3	2023-04-06	4
GZ26	36	DY-Yuancha	4/7	5	4/15	6
GZ27	37	SHITA-SHIDONG-9(N586-1)	2023-03-27	3	2023-04-04	4
GZ28	38	LAO-S22-2	3/27	3	4/4	4
GZ39	51	JINSHA-YCZ201501	4/4	4	4/15	6
GZ42	62	LIUZHI1	4/4	4	4/15	6
GZ43	63	QINGLONG6	4/22	7	2023-04-30	8
GZ44	64	SANHE10	4/15	6	4/22	7
GZ46	67	SANHE6	4/22	7	2023-04-30	8
GZ47	68	SANHE8	4/22	7	2023-04-30	8
GZ48	69	TL1-4	4/22	7	2023-04-30	8
GZ49	70	JIUAN-CHAWANG	4/15	6	4/22	7
GZ50	71	YQ-LJZ201503	4/15	6	4/22	7
GZ51	72	\Niaowangcha08	3/28	3	4/7	5
GZ52	73	\Niaowangcha09	4/15	6	4/22	7
GZ53	74	\Niaowangcha01	4/22	7	2023-05-02	9
GZ55	76	\Niaowangcha04	4/4	4	4/15	6
GZ67	88	Z0807	4/4	4	4/15	6
GZ70	91	Z500	2023-04-04	4	2023-04-15	6
GZ74	96	Tieguanyincha	4/22	7	2023-04-30	8
GZ77	100	J3-2	4/7	5	4/15	6
GZ79	102	J3-4	4/4	4	4/15	6
GZ80	103	J7	4/4	4	4/15	6
GZ83	109	J5-2	3/23	2	2023-04-07	5
GZ89	115	QINGSHA-6	3/27	3	2023-04-07	5
GZ90	116	QINGSHA-7	4/7	5	4/15	6
GZ92	118	QINGSHA-11	4/4	4	4/15	6
GZ93	119	QINGSHA-12	4/4	4	4/15	6
GZ95	121	DY-Yuancha3	3/27	3	2023-04-07	5
GZ98	124	DY-Yuancha6	4/4	4	2023-04-15	6
GZ99	126	DY-Yuancha7	2023-03-28	3	2023-04-05	4
GZ100	127	DY-Yuancha8	2023-04-04	4	2023-04-15	6
GZ101	128	XINANLANMU-4	2023-03-29	3	2023-04-06	4
GZ102	129	XINANLANMU	4/7	5	4/15	6
GZ103	130	ZHENGAN2-2	4/4	4	4/15	6
GZ104	131	ZHENGAN2-3	4/4	4	4/15	6
GZ105	132	ZHENGAN2-4	4/7	5	4/15	6
GZ106	133	ZHENGAN2-5	4/4	4	4/15	6
GZ107	134	ZHENGAN2-6	4/4	4	4/15	6
GZ110	137	ZHENGAN1-2	4/4	4	4/15	6
GZ114	141	ZHENGAN2-9	4/4	4	4/15	6
GZ117	144	ZHENGAN2-42	4/15	6	4/22	7
GZ118	145	ZHENGAN2-45	4/7	5	4/15	6
GZ122	149	SD-Yuancha1	4/15	6	4/22	7
GZ123	150	SD-Yuancha3	4/7	5	4/15	6
GZ125	152	SD-Yuancha5	4/4	4	4/15	6
GZ127	154	SD-Yuancha7	4/7	5	4/15	6
GZ130	161	QINGTANG-4	4/15	6	4/22	7
GZ131	168	QINGTANG-5	4/22	7	2023-05-03	9
GZ132	171	QINGTANG-7	4/4	4	4/15	6
GZ133	172	SD-Yuancha8	4/4	4	4/15	6
GZ134	173	WC-Jiacha-1	3/28	3	2023-04-15	6
GZ135	177	WC-Jiacha-3	3/28	3	4/4	4
GZ136	178	DAOZHEN2-1	4/4	4	4/15	6
GZ137	179	DAOZHEN2-3	4/15	6	4/22	7
GZ139	181	DAOZHEN2-10	3/28	3	2023-04-15	6
GZ140	182	DZH-Jiacha-9	3/28	3	2023-04-15	6
GZ141	183	XINGYILANMUQING-1	2023-04-04	4	4/15	6
GZ142	184	DAOZHEN1-2	2023-04-04	4	4/15	6
GZ143	185	DAOZHEN1-3	3/28	3	2023-04-15	6
GZ144	186	PUANBANPO3-6	3/28	3	2023-04-15	6
GZ145	187	PUANBANPO2-11	4/7	5	4/15	6
GZ146	190	PUANBANPO-32	3/28	3	2023-04-15	6
GZ148	193	PUANBANP1-73	4/4	4	4/15	6
GZ150	195	PUANBANP1-81	4/4	4	4/15	6
GZ152	200	SH5-14	4/4	4	4/15	6
GZ154	202	SH5-4	4/4	4	4/15	6
GZ155	203	SH5-6	4/4	4	4/15	6
GZ156	204	SH5-7	4/7	5	4/15	6
GZ157	205	SH5-18	3/28	3	4/15	6
GZ159	207	SH5-9	4/22	7	2023-04-29	8
GZ160	208	SH5-23	4/4	4	4/15	6
GZ162	210	D21-5	4/7	5	4/15	6
GZ163	211	D21-3	4/7	5	4/15	6
GZ164	212	D21-1	4/7	5	4/15	6
GZ165	213	D27-1	4/7	5	4/15	6
GZ166	214	D21-11	4/22	7	2023-04-29	8
GZ167	215	AN-G2	4/7	5	4/15	6
GZ168	216	XINGLAN(N311)	4/15	6	4/22	7
GZ169	217	AN-G3	4/15	6	2023-04-23	7
GZ170	219	AN-G4	4/15	6	4/22	7
GZ171	221	AN-G6	4/15	6	4/22	7
GZ172	224	AN-G7	4/22	7	2023-04-29	8
GZ173	227	AN-G8	4/4	4	4/15	6
GZ174	233	AN-G10	4/4	4	4/15	6
GZ175	234	DUQING5-1	3/28	3	4/15	6
GZ176	235	DUQING5-2	3/28	3	4/15	6
GZ177	237	DUQING3-1	4/15	6	4/22	7
GZ179	240	DUQING-1	4/7	5	4/15	6
GZ180	241	SD-Yuancha10	2023-04-07	5	4/15	6
GZ181	244	SD-Yuancha11	4/4	4	4/15	6
GZ182	245	YX2)-1	4/4	4	4/15	6
GZ185	252	GD-8	4/4	4	4/15	6
GZ190	263	GD-20	3/28	3	4/15	6
GZ191	265	GD-21	3/28	3	4/4	4
GZ192	267	GD-31	4/4	4	4/15	6
GZ193	268	GD-52	2023-04-04	4	2023-04-11	5
GZ194	269	YJ-Jiacha6	4/4	4	4/15	6
GZ195	270	YJ-Jiacha11	4/4	4	4/15	6
GZ196	272	YJ-Jiacha12	4/9	5	4/15	6
GZ197	273	DEJIANG-GONGLIN	4/22	7	2023-05-01	9
GZ198	274	YJ-Jiacha1	2023-03-28	3	2023-04-07	5
GZ199	275	YJ-Jiacha2	4/9	5	4/15	6
GZ200	279	YJ-Jiacha3	4/4	4	4/15	6
GZ201	280	YJ-Jiacha5	4/9	5	4/15	6
GZ202	281	YJ-Jiacha6	4/9	5	4/15	6
GZ203	282	YJ-Jiacha9	4/4	4	4/15	6
GZ204	283	TL-1BANMUSHU-9	4/15	6	4/22	7
GZ205	284	YJ-Jiacha10	4/4	4	4/15	6
GZ206	285	YJ-Jiacha13	4/9	5	4/15	6
GZ207	286	SANHE-YI	3/28	3	4/15	6
GZ208	287	GUANLINNEN-1	3/28	3	4/15	6
GZ209	288	YZ-4	2023-04-07	5	2023-04-18	6
GZ210	289	YZ-2	4/15	6	4/22	7
GZ211	290	DZJC6	4/15	6	4/22	7
GZ212	291	DZJC4	4/15	6	4/22	7
GZ213	292	DZJC2	3/28	3	4/15	6
GZ214	293	ZHENGAN1-1	4/4	4	4/15	6
GZ215	294	ZHENGAN1-2	4/15	6	4/22	7
GZ216	295	ZHENGAN2	4/15	6	4/22	7
GZ217	296	QING4	4/4	4	4/15	6
GZ218	297	DAO1-5	4/4	4	4/15	6
GZ219	298	DZ2	4/4	4	4/15	6
GZ220	299	SH1-1(N469)	4/15	6	4/22	7
GZ221	302	SH3	4/4	4	4/15	6
GZ222	303	SH4	4/15	6	4/22	7
GZ223	304	SH1-2	4/4	4	4/15	6
GZ226	309	A-Gongcha	4/15	6	4/22	7
GZ230	316	YI-1	2023-04-07	5	2023-04-15	6
GZ231	317	SANHE-8	4/9	5	4/15	6
GZ232	318	SANHE-9	4/4	4	4/15	6
GZ233	319	SANHE-10	4/4	4	4/15	6
GZ234	320	SANHE7-2	4/22	7	2023-05-01	9
GZ236	323	SANHE-2	4/15	6	4/22	7
GZ237	324	SANHE7-3	4/22	7	2023-05-01	9
GZ238	326	SANHE-ZISEBIAN	4/9	5	4/15	6
GZ240	328	SANHE-9	2023-04-05	4	2023-04-15	6
GZ241	329	SANHE-12	2023-03-27	3	2023-04-06	4
GZ243	331	GUANLIN-3	2023-04-15	6	2023-04-23	7
GZ244	333	GUANLIN-8	2023-04-07	5	2023-04-15	6
GZ250	340	GU20	4/13	6	4/21	7
GZ251	341	GU2	2023-04-13	6	4/21	7
GZ254	344	GU-DAI	2023-04-13	6	4/21	7
GZ256	346	GU22	4/6	4	4/13	6
GZ257	347	GU4	3/29	3	4/13	6
GZ261	353	GU-DAI(N565)	4/21	7	2023-04-30	8
GZ262	354	GU-DAI(N566)	4/13	6	4/21	7
GZ264	356	GU21	4/21	7	2023-04-29	8
GZ266	358	DW-DAI	2023-03-28	3	4/6	4
GZ267	361	DW-DAIDING(574)	4/6	4	4/13	6
GZ268	362	YUANCHA	4/6	4	4/21	7
GZ269	363	SHITA-SHQ(576)	4/6	4	2023-04-14	6
GZ270	364	SHITA-SHIPING1HAO	2023-03-29	3	4/6	4
GZ271	365	SHITA-SHIPING-15	3/28	3	4/13	6
GZ273	367	SHITA-SHIDONG-11	3/30	3	4/6	4
GZ274	368	SHITA-SHIDONG-10	4/13	6	4/21	7
GZ275	369	SHITA-SHITAI-DAIDING	4/6	4	4/13	6
GZ276	370	SHITA-SHITAI-DAIDING(N585)	3/31	3	4/13	6
GZ277	372	GU11	4/14	6	4/21	7
GZ278	374	SHITAI-3	4/6	4	4/14	6
GZ279	375	SHITAI-5	4/6	4	4/14	6
GZ280	376	SHITAI-6	4/8	5	4/14	6
GZ281	377	XINGLAN-1	4/14	6	4/21	7
GZ282	378	XINGLAN-3	4/14	6	4/21	7
GZ283	379	LAO-S22-1	4/14	6	4/21	7
GZ285	381	LAO-S20-2	4/6	4	4/14	6
GZ286	382	LAO-S25	4/14	6	4/21	7
GZ287	383	XINGLAN-5	4/14	6	4/21	7
GZ288	384	LAO-S18	4/14	6	4/21	7
GZ289	385	LEISHAN9	2023-03-18	1	3/26	3
GZ290	386	GU1	2023-03-18	1	3/25	2
GZ291	387	N627	2023-03-17	1	3/25	2
GZ292	388	DUYUNXIAOYEYUANCHA	2023-03-29	3	4/6	4
GZ293	389	DUOBEI-1	2023-03-17	1	3/26	3
GZ294	390	PUTUO-1	4/21	7	2023-04-30	8
GZ295	391	PUTUO-2	2023-04-05	4	4/14	6
GZ296	392	PUTUO-3	4/21	7	2023-05-01	9
GZ297	393	PUTUO-4	4/6	4	4/14	6
GZ298	394	PUTUO-5	3/25	2	4/6	4
GZ299	395	SANDU-LIANGFENG-1	4/6	4	4/14	6
GZ301	397	SANDU-LIANGFENG-3	4/6	4	4/14	6
GZ302	398	SANDU-LIANGFENG-7	4/6	4	4/14	6
GZ303	399	P19	4/6	4	4/14	6
GZ304	400	P25	2023-04-06	4	4/14	6
GZ306	402	PUAN-DIGUA	4/6	4	4/14	6
GZ307	403	PUAN-JIANGXIBO	4/6	4	4/14	6
GZ308	404	MO(GUIDINGNIAOWANGZHONG)	4/14	6	4/21	7
GZ309	406	MUCHENG30	4/21	7	2023-04-28	8
GZ310	407	MUCHENG34	2023-03-18	1	3/26	3
GZ311	409	MUCHENG31	4/6	4	4/14	6
GZ312	410	JINSHA	4/14	6	4/21	7
GZ313	411	NY-SHD	3/29	3	4/6	4
GZ314	413	HUISHUIGULU201510	4/6	4	4/14	6
GZ317	416	HUISHUIGULU201501	4/6	4	4/13	6
GZ318	418	WUCHUANHUANGDU3	2023-03-21	2	3/29	3
GZ319	419	HUISHUIBAIXIANG07（JIA）	2023-03-18	1	3/26	3
GZ320	420	HUISHUIGULU201503	4/14	6	4/21	7
GZ321	421	HUISHUIGULU201504	4/21	7	2023-05-02	9
GZ322	422	HUISHUI-WEIZHI	4/6	4	4/14	6
GZ324	424	YANHE2333	2023-03-18	1	3/26	3
GZ325	425	YANHE691	3/26	3	4/6	4
GZ326	426	YANHE700	2023-03-18	1	3/26	3
GZ327	427	YANHE00962	4/6	4	4/14	6
GZ329	430	YANHE05	2023-03-18	1	3/27	3
GZ330	431	YANHE0001	2023-03-18	1	3/26	3
GZ331	432	MUCHENG32	2023-03-17	1	3/25	2
GZ332	433	LIUZHI1	2023-03-17	1	3/26	3
GZ335	438	YANHE01191	2023-03-17	1	3/26	3
GZ336	439	YANHE1487	3/27	3	4/6	4
GZ337	440	YANHE1128	3/27	3	4/14	6
GZ338	441	HUISHUININGWANG-1	2023-03-29	3	4/6	4
GZ339	442	HUISHUININGWANG-2	4/6	4	2023-04-15	6
GZ340	443	HUISHUIMENGJIANG	4/6	4	4/14	6
GZ341	444	YANHE1095	2023-03-17	1	3/25	2
GZ342	445	TONGZIDA6	3/26	3	4/6	4
GZ343	446	YANHE668	4/6	4	4/14	6
GZ344	447	TONGZIDA5	2023-03-28	3	4/6	4
GZ345	448	TONGZIDA2	4/6	4	4/14	6
GZ346	449	TONGZIDA4	3/27	3	4/14	6
GZ347	453	LANGDAI-xiaoye	3/28	3	4/6	4
GZ348	454	WUCHUANHUANGDU-1	3/28	3	4/14	6
GZ349	455	YANHE00993	3/29	3	4/14	6
GZ350	456	GUANLING-xiaoye	4/6	4	4/14	6
GZ351	457	CSH-HTP201509	4/21	7	2023-05-02	9
GZ352	458	HUISHUININGWANG201501	3/28	3	4/6	4
GZ353	459	RH-Xy-wd	2023-03-17	1	3/26	3
GZ355	461	MUCHENG162	4/6	4	4/14	6
GZ356	462	ZHIJIN-YMB201501	4/14	6	4/21	7
GZ357	463	SHAZI-C	4/14	6	4/21	7
GZ359	466	TONGYAN667	2023-03-28	3	4/6	4
GZ360	467	XISHUI-10yue	2023-03-28	3	4/6	4
GZ361	468	XISHUI-6yue	4/6	4	4/14	6
GZ362	469	JINSHA-YCZ-MLZ	4/6	4	4/14	6
GZ363	470	ZHIJIN-YMZBYJX	2023-03-28	3	4/6	4
GZ364	480	WUCHUAN-	2023-04-12	5	4/21	7
GZ365	481	JINSHA-YCZ201504	2023-04-05	4	4/14	6
GZ366	482	JINSHA-GH5313	2023-03-28	3	4/6	4
GZ367	483	XSH-SL201507	4/14	6	4/21	7
GZ368	484	ZJZB201505	2023-03-28	3	4/6	4
GZ369	485	CSH-WTX201505	4/6	4	4/14	6
GZ370	486	RH-Xy-201505	4/6	4	4/21	7
GZ408	541	NY-SHD201502	4/7	5	4/15	6
GZ414	N8	J8	3/27	3	4/4	4
GZ415	N9	J9-1	4/22	7	2023-05-02	9
Note: The OTL and OtL columns represent the month/day. The OTL and OtL score columns represent the corresponding score assigned from 1 to 9. OTL: germination period of one bud and two leaves, and OtL: germination period of one bud and three leaves.
