# Supplementary material for: Genome-wide association study, population structure, and genetic diversity of the tea plant in Guizhou Plateau
Source: BMC Plant Biol. 2024 Jan 30;24:79. doi: 10.1186/s12870-024-04761-x (PMC10826100; doi:10.1186/s12870-024-04761-x)
Supplement: Supplementary file 6 — Additional file 6: table S1. Analysis of TEA028298.1 potential candidate gene expression in 9 tea accessions. Table S2. Analysis of TEA012503.1 potential candidate gene expression in 9 tea accessions. Table S3. Analysis of TEA027937.1 potential candidate gene expression in 9 tea accessions. Table S4. Analysis of TEA013853.1 potential candidate gene expression in 9 tea accessions. [file 12870_2024_4761_MOESM6_ESM.xlsx]

## Sheet: Table S1
Table S1 Analysis of TEA028298.1 potential candidate gene expression in 9 tea accessions.
Serial No.	Phenotypic characteristics	Internal reference gene-Cq				Target gene-Cq			2^-(△△Ct)
		Ct-1	Ct-2	Ct-3		Ct-1	Ct-2	Ct-3
GZ291	OTL	21.303	20.3452	20.7177		28.4262	27.556	29.4828	12.5781
GZ289	OTL	20.2063	20.3235	20.5734		28.6608	27.7385	28.2015	11.4715
GZ319	OTL	20.2401	20.511	21.2305		28.3589	28.4271	28.7733	11.2611
GZ103	OTL	20.4956	21.2244	21.0164		29.9377	30.0235	29.7434	5.14497
GZ104	OTL	20.3186	21.2379	20.6703		29.9649	29.8748	30.0913	4.34034
GZ107	OTL	20.4194	19.9854	20.2956		29.543	29.4897	29.4573	4.25545
GZ166	OTL	18.6057	19.5523	18.9143		30.5287	29.8706	30.4655	1.06316
GZ264	OTL	18.9921	19.4612	18.8762		30.8239	29.4078	30.4743	1.17039
GZ321	OTL	19.0827	20.0066	19.4162		31.1357	31.2927	31.0806	0.803658
Note: OTL is one bud and two leaves germination period.

## Sheet: Table S2
Table S2 Analysis of TEA012503.1 potential candidate gene expression in 9 tea accessions.
Serial No.	Phenotypic characteristics	Internal reference gene-Cq				Target gene-Cq			2^-(△△Ct)
		Ct-1	Ct-2	Ct-3		Ct-1	Ct-2	Ct-3
GZ291	OTL	21.303	20.3452	20.7177		29.7469	29.56	29.6075	10.5996
GZ289	OTL	20.2063	20.3235	20.5734		28.9467	29.3972	29.2223	10.8112
GZ319	OTL	20.2401	20.511	21.2305		29.6616	29.4187	29.5308	10.403
GZ103	OTL	20.4956	21.2244	21.0164		31.7561	31.4263	31.3497	3.15341
GZ104	OTL	20.3186	21.2379	20.6703		31.4196	31.4874	31.2654	3.04591
GZ107	OTL	20.4194	19.9854	20.2956		31.192	30.6271	30.7637	3.09079
GZ166	OTL	18.6057	19.5523	18.9143		31.3187	31.6028	31.7162	0.831396
GZ264	OTL	18.9921	19.4612	18.8762		31.3187	31.4455	30.8706	1.11239
GZ321	OTL	19.0827	20.0066	19.4162		31.6575	31.5474	31.7288	1.08127
Note: OTL is one bud and two leaves germination period.

## Sheet: Table S3
Table S3 Analysis of TEA027937.1 potential candidate gene expression in 9 tea accessions.
Serial No.	Phenotypic characteristics	Internal reference gene-Cq				Target gene-Cq			2^-(△△Ct)
		Ct-1	Ct-2	Ct-3		Ct-1	Ct-2	Ct-3
GZ291	OtL	21.5946	21.0072	21.7377		29.5077	28.9878	29.3692	7.41612
GZ289	OtL	21.8128	21.6346	21.7802		29.4767	29.1965	30.2319	7.15999
GZ319	OtL	21.9047	21.4172	20.5748		29.0652	29.3206	29.545	6.59336
GZ103	OtL	22.1583	21.2427	21.439		31.1603	31.8483	30.0709	2.49542
GZ104	OtL	21.8632	21.2414	20.9494		30.6583	30.8058	31.0131	2.39161
GZ107	OtL	22.6699	21.6143	21.8349		31.7363	31.4229	31.2599	2.46067
GZ166	OtL	21.469	21.3337	20.9926		32.4899	31.7379	32.7775	0.79136
GZ264	OtL	21.2995	21.3623	21.7441		32.2866	32.4872	31.8094	1.00465
GZ321	OtL	22.0591	21.6713	21.5129		32.5879	31.6284	32.2316	1.2578
Note: OtL is one bud and three leaves germination period.

## Sheet: Table S4
Table S4 Analysis of TEA013853.1 potential candidate gene expression in 9 tea accessions.
Serial No.	Phenotypic characteristics	Internal reference gene-Cq				Target gene-Cq			2^-(△△Ct)
		Ct-1	Ct-2	Ct-3		Ct-1	Ct-2	Ct-3
GZ291	OtL	21.5946	21.0072	21.7377		28.4024	28.4372	29.3756	7.7762
GZ289	OtL	21.8128	21.6346	21.7802		28.5617	29.9476	28.6854	7.61383
GZ319	OtL	21.9047	21.4172	20.5748		28.6433	28.7291	28.3751	7.82111
GZ103	OtL	22.1583	21.2427	21.439		29.9468	30.2079	30.3394	3.24824
GZ104	OtL	21.8632	21.2414	20.9494		30.0225	30.2355	29.6851	3.07649
GZ107	OtL	22.6699	21.6143	21.8349		30.5022	30.3372	30.6853	3.44001
GZ166	OtL	21.469	21.3337	20.9926		31.4466	31.5177	32.0226	0.90362
GZ264	OtL	21.2995	21.3623	21.7441		32.3431	31.1075	31.3407	1.08866
GZ321	OtL	22.0591	21.6713	21.5129		31.6667	31.9353	32.3233	1.01653
Note: OtL is one bud and three leaves germination period.
